# Supplementary material for: Improved CenterNet-Based Multimodal Object Detection for Low-Light and Complex Environments
Source: Sensors (Basel). 2026 Jun 11;26(12):3735. doi: 10.3390/s26123735 (PMC13306295; doi:10.3390/s26123735)
Supplement: Supplementary file 1 [file sensors-26-03735-s001.zip]

Archive with 2 entries (2 files):
- RH25_Selected_Image_IDs.txt
- RH25_selection_script.py
