# Supplementary material for: Improved CenterNet-Based Multimodal Object Detection for Low-Light and Complex Environments
Source: Sensors (Basel). 2026 Jun 11;26(12):3735. doi: 10.3390/s26123735 (PMC13306295; doi:10.3390/s26123735)
Supplement: Supplementary file 1 [file sensors-26-03735-s001.zip › RH25_Selected_Image_IDs.txt]

010002.jpg
010009.jpg
010013.jpg
010032.jpg
010040.jpg
010045.jpg
010060.jpg
010067.jpg
010072.jpg
010076.jpg
010082.jpg
010097.jpg
010106.jpg
010108.jpg
010112.jpg
010115.jpg
010127.jpg
010136.jpg
010138.jpg
010139.jpg
010143.jpg
010147.jpg
010150.jpg
010158.jpg
010175.jpg
010178.jpg
010183.jpg
010190.jpg
010247.jpg
010259.jpg
010264.jpg
010271.jpg
010274.jpg
010280.jpg
010286.jpg
010288.jpg
010291.jpg
010329.jpg
010330.jpg
010345.jpg
010360.jpg
010361.jpg
010364.jpg
010370.jpg
010373.jpg
010375.jpg
010376.jpg
010394.jpg
010395.jpg
010396.jpg
010397.jpg
010415.jpg
010421.jpg
010422.jpg
010450.jpg
010466.jpg
010473.jpg
010479.jpg
010510.jpg
010515.jpg
010519.jpg
010527.jpg
010528.jpg
010532.jpg
010544.jpg
010549.jpg
010559.jpg
010563.jpg
010564.jpg
010574.jpg
010587.jpg
010598.jpg
020001.jpg
020003.jpg
020010.jpg
020012.jpg
020013.jpg
020017.jpg
020019.jpg
020023.jpg
020028.jpg
020030.jpg
020036.jpg
020037.jpg
020043.jpg
020044.jpg
020066.jpg
020069.jpg
020070.jpg
020084.jpg
020085.jpg
020091.jpg
020100.jpg
020106.jpg
020107.jpg
020115.jpg
020124.jpg
020126.jpg
020127.jpg
020131.jpg
020138.jpg
020143.jpg
020149.jpg
020158.jpg
020183.jpg
020192.jpg
020201.jpg
020208.jpg
020212.jpg
020215.jpg
020219.jpg
020222.jpg
020223.jpg
020240.jpg
020247.jpg
020251.jpg
020259.jpg
020261.jpg
020270.jpg
020289.jpg
020293.jpg
020296.jpg
020323.jpg
020324.jpg
020328.jpg
020334.jpg
020337.jpg
020339.jpg
020343.jpg
020349.jpg
020351.jpg
020354.jpg
020365.jpg
020366.jpg
020375.jpg
020377.jpg
020396.jpg
020398.jpg
020402.jpg
020409.jpg
020417.jpg
020444.jpg
020445.jpg
020467.jpg
020473.jpg
020474.jpg
020485.jpg
030027.jpg
030044.jpg
030081.jpg
030128.jpg
030155.jpg
030175.jpg
030273.jpg
030281.jpg
030341.jpg
030355.jpg
030370.jpg
030462.jpg
040002.jpg
040003.jpg
040004.jpg
040008.jpg
040009.jpg
040010.jpg
040011.jpg
040017.jpg
040019.jpg
040020.jpg
040022.jpg
040023.jpg
040027.jpg
040029.jpg
040030.jpg
040032.jpg
040033.jpg
040036.jpg
040038.jpg
040040.jpg
040045.jpg
040046.jpg
040048.jpg
040049.jpg
040050.jpg
040052.jpg
040054.jpg
040056.jpg
040059.jpg
040060.jpg
040062.jpg
040063.jpg
040064.jpg
040067.jpg
040069.jpg
040070.jpg
040072.jpg
040074.jpg
040075.jpg
040076.jpg
040078.jpg
040081.jpg
040083.jpg
040084.jpg
040087.jpg
040089.jpg
040090.jpg
040091.jpg
040094.jpg
040095.jpg
040096.jpg
040097.jpg
040099.jpg
040101.jpg
040103.jpg
040104.jpg
040106.jpg
040108.jpg
040109.jpg
040110.jpg
040111.jpg
040114.jpg
040115.jpg
040116.jpg
040119.jpg
040124.jpg
040125.jpg
040130.jpg
040131.jpg
040132.jpg
040136.jpg
040137.jpg
040138.jpg
040139.jpg
040140.jpg
040146.jpg
040147.jpg
040149.jpg
040150.jpg
040151.jpg
040152.jpg
040156.jpg
040158.jpg
040160.jpg
040164.jpg
040165.jpg
040167.jpg
040168.jpg
040170.jpg
040172.jpg
040175.jpg
040181.jpg
040183.jpg
040184.jpg
040185.jpg
040188.jpg
040189.jpg
040191.jpg
040195.jpg
040196.jpg
040197.jpg
040199.jpg
040203.jpg
040205.jpg
040206.jpg
040207.jpg
040208.jpg
040209.jpg
040210.jpg
040211.jpg
040212.jpg
040227.jpg
040229.jpg
040230.jpg
040231.jpg
040232.jpg
040233.jpg
040235.jpg
040237.jpg
040240.jpg
040247.jpg
040248.jpg
040250.jpg
040251.jpg
040253.jpg
040254.jpg
040255.jpg
040256.jpg
040260.jpg
040263.jpg
040264.jpg
040266.jpg
040267.jpg
040270.jpg
040272.jpg
040276.jpg
040281.jpg
040282.jpg
040283.jpg
040284.jpg
040286.jpg
040292.jpg
040293.jpg
040296.jpg
040297.jpg
040298.jpg
040299.jpg
040300.jpg
040305.jpg
040306.jpg
040307.jpg
040308.jpg
040309.jpg
040310.jpg
040311.jpg
040312.jpg
040314.jpg
040316.jpg
040317.jpg
040320.jpg
040322.jpg
040323.jpg
040324.jpg
040325.jpg
040328.jpg
040329.jpg
040330.jpg
040333.jpg
040337.jpg
040342.jpg
040343.jpg
040344.jpg
040345.jpg
040347.jpg
040348.jpg
040349.jpg
040351.jpg
040352.jpg
040353.jpg
040355.jpg
040357.jpg
040358.jpg
040359.jpg
040360.jpg
040363.jpg
040364.jpg
040367.jpg
040368.jpg
040369.jpg
040372.jpg
040375.jpg
040376.jpg
040378.jpg
040379.jpg
040381.jpg
040386.jpg
040387.jpg
040388.jpg
040389.jpg
040390.jpg
040391.jpg
040392.jpg
040395.jpg
040397.jpg
040400.jpg
040403.jpg
040404.jpg
040405.jpg
040408.jpg
040411.jpg
040412.jpg
040413.jpg
040416.jpg
040417.jpg
040419.jpg
040420.jpg
040421.jpg
040426.jpg
040428.jpg
040429.jpg
040431.jpg
040433.jpg
040434.jpg
040435.jpg
040436.jpg
040437.jpg
040438.jpg
040440.jpg
040441.jpg
040442.jpg
040443.jpg
040445.jpg
040448.jpg
040450.jpg
040453.jpg
040455.jpg
040456.jpg
040457.jpg
040458.jpg
040461.jpg
040462.jpg
040465.jpg
040469.jpg
040471.jpg
050022.jpg
050034.jpg
050037.jpg
050043.jpg
050059.jpg
050072.jpg
050077.jpg
050103.jpg
050110.jpg
050112.jpg
050115.jpg
050122.jpg
050128.jpg
050144.jpg
050153.jpg
050158.jpg
050167.jpg
050185.jpg
050187.jpg
050206.jpg
050208.jpg
050215.jpg
050237.jpg
050242.jpg
050245.jpg
050260.jpg
050269.jpg
050296.jpg
050300.jpg
050304.jpg
050310.jpg
050342.jpg
050356.jpg
050361.jpg
050374.jpg
050381.jpg
050382.jpg
050407.jpg
050408.jpg
050418.jpg
050426.jpg
050428.jpg
060008.jpg
060025.jpg
060039.jpg
060045.jpg
060048.jpg
060049.jpg
060075.jpg
060097.jpg
060112.jpg
060126.jpg
060134.jpg
060135.jpg
060142.jpg
060150.jpg
060159.jpg
060162.jpg
060165.jpg
060176.jpg
060178.jpg
060183.jpg
060211.jpg
060212.jpg
060218.jpg
060240.jpg
060259.jpg
060265.jpg
060279.jpg
060285.jpg
060291.jpg
060294.jpg
060298.jpg
060310.jpg
060325.jpg
060336.jpg
060340.jpg
060342.jpg
060347.jpg
060349.jpg
060366.jpg
060386.jpg
060390.jpg
060405.jpg
060408.jpg
060410.jpg
060411.jpg
060418.jpg
060422.jpg
060429.jpg
060432.jpg
060440.jpg
060444.jpg
060470.jpg
060484.jpg
060485.jpg
060495.jpg
060500.jpg
060502.jpg
070039.jpg
070055.jpg
070157.jpg
070170.jpg
070210.jpg
070211.jpg
070228.jpg
070233.jpg
070363.jpg
070385.jpg
070446.jpg
080001.jpg
080007.jpg
080017.jpg
080021.jpg
080026.jpg
080030.jpg
080032.jpg
080034.jpg
080037.jpg
080040.jpg
080041.jpg
080042.jpg
080046.jpg
080047.jpg
080051.jpg
080057.jpg
080058.jpg
080060.jpg
080062.jpg
080063.jpg
080065.jpg
080067.jpg
080076.jpg
080077.jpg
080078.jpg
080080.jpg
080081.jpg
080086.jpg
080088.jpg
080092.jpg
080093.jpg
080097.jpg
080098.jpg
080101.jpg
080102.jpg
080103.jpg
080104.jpg
080107.jpg
080109.jpg
080110.jpg
080111.jpg
080112.jpg
080114.jpg
080116.jpg
080117.jpg
080119.jpg
080120.jpg
080122.jpg
080123.jpg
080124.jpg
080125.jpg
080126.jpg
080127.jpg
080131.jpg
080132.jpg
080134.jpg
080139.jpg
080140.jpg
080142.jpg
080143.jpg
080144.jpg
080145.jpg
080152.jpg
080155.jpg
080157.jpg
080158.jpg
080159.jpg
080166.jpg
080170.jpg
080176.jpg
080178.jpg
080180.jpg
080182.jpg
080184.jpg
080186.jpg
080191.jpg
080195.jpg
080197.jpg
080201.jpg
080207.jpg
080210.jpg
080211.jpg
080214.jpg
080216.jpg
080219.jpg
080220.jpg
080224.jpg
080226.jpg
080227.jpg
080228.jpg
080229.jpg
080232.jpg
080234.jpg
080238.jpg
080239.jpg
080242.jpg
080244.jpg
080247.jpg
080248.jpg
080249.jpg
080253.jpg
080255.jpg
080258.jpg
080260.jpg
080261.jpg
080265.jpg
080269.jpg
080271.jpg
080272.jpg
080274.jpg
080277.jpg
080278.jpg
080284.jpg
080287.jpg
080292.jpg
080295.jpg
080296.jpg
080301.jpg
080302.jpg
080303.jpg
080304.jpg
080306.jpg
080310.jpg
080311.jpg
080316.jpg
080318.jpg
080320.jpg
080322.jpg
080325.jpg
080329.jpg
080330.jpg
080337.jpg
080346.jpg
080348.jpg
080351.jpg
080353.jpg
080354.jpg
080356.jpg
080361.jpg
080364.jpg
080367.jpg
080369.jpg
080371.jpg
080372.jpg
080373.jpg
080374.jpg
080377.jpg
080378.jpg
080381.jpg
080383.jpg
080386.jpg
080387.jpg
080391.jpg
080400.jpg
080404.jpg
080406.jpg
080415.jpg
080416.jpg
080420.jpg
080422.jpg
080423.jpg
080425.jpg
080426.jpg
080427.jpg
080435.jpg
080438.jpg
080441.jpg
080451.jpg
080452.jpg
080453.jpg
080455.jpg
080459.jpg
080460.jpg
080465.jpg
080469.jpg
080470.jpg
080472.jpg
080475.jpg
080478.jpg
080483.jpg
080500.jpg
080502.jpg
080506.jpg
080509.jpg
080514.jpg
080516.jpg
080522.jpg
080523.jpg
080524.jpg
080527.jpg
080528.jpg
080529.jpg
080531.jpg
080535.jpg
080538.jpg
080542.jpg
080545.jpg
080547.jpg
080548.jpg
080549.jpg
080551.jpg
080553.jpg
080562.jpg
080572.jpg
080573.jpg
080575.jpg
080576.jpg
080577.jpg
080578.jpg
080579.jpg
080581.jpg
080582.jpg
080584.jpg
080588.jpg
080589.jpg
080590.jpg
080594.jpg
080595.jpg
080596.jpg
080599.jpg
080600.jpg
080601.jpg
080603.jpg
080604.jpg
080610.jpg
080611.jpg
080612.jpg
080613.jpg
080622.jpg
080629.jpg
080631.jpg
080632.jpg
080643.jpg
080648.jpg
080651.jpg
080656.jpg
080657.jpg
080658.jpg
080662.jpg
080670.jpg
080672.jpg
080678.jpg
080680.jpg
080694.jpg
080695.jpg
080697.jpg
080701.jpg
080708.jpg
080711.jpg
080712.jpg
080713.jpg
080715.jpg
080717.jpg
080722.jpg
080724.jpg
080726.jpg
080735.jpg
080736.jpg
080741.jpg
080742.jpg
080745.jpg
080747.jpg
080748.jpg
080749.jpg
080756.jpg
080760.jpg
080762.jpg
080764.jpg
080767.jpg
080771.jpg
080776.jpg
080779.jpg
080784.jpg
080786.jpg
080787.jpg
080789.jpg
080790.jpg
080791.jpg
080795.jpg
080796.jpg
080797.jpg
080798.jpg
080801.jpg
080803.jpg
080806.jpg
080807.jpg
080809.jpg
080813.jpg
080814.jpg
080816.jpg
080825.jpg
080827.jpg
080832.jpg
080837.jpg
080839.jpg
080844.jpg
080845.jpg
080846.jpg
080853.jpg
080856.jpg
080860.jpg
080862.jpg
080863.jpg
080864.jpg
080865.jpg
080866.jpg
080868.jpg
080874.jpg
080883.jpg
080884.jpg
080888.jpg
080889.jpg
080890.jpg
080893.jpg
080895.jpg
080899.jpg
080902.jpg
080903.jpg
080904.jpg
080905.jpg
080906.jpg
080907.jpg
080909.jpg
080913.jpg
080915.jpg
080921.jpg
080930.jpg
080932.jpg
080933.jpg
080934.jpg
080936.jpg
080937.jpg
080941.jpg
080943.jpg
080944.jpg
080945.jpg
080946.jpg
080949.jpg
080951.jpg
080954.jpg
080959.jpg
080960.jpg
080964.jpg
080965.jpg
080966.jpg
080968.jpg
080969.jpg
080974.jpg
080977.jpg
080980.jpg
080981.jpg
080983.jpg
080984.jpg
080985.jpg
080986.jpg
080987.jpg
080990.jpg
080993.jpg
080996.jpg
081001.jpg
081002.jpg
081003.jpg
081005.jpg
081008.jpg
081009.jpg
081015.jpg
081016.jpg
081019.jpg
081021.jpg
081022.jpg
081023.jpg
081027.jpg
081030.jpg
081033.jpg
081034.jpg
081042.jpg
081044.jpg
081051.jpg
081052.jpg
081054.jpg
081056.jpg
081057.jpg
081058.jpg
081059.jpg
081060.jpg
081061.jpg
081062.jpg
081063.jpg
081064.jpg
081066.jpg
081074.jpg
081078.jpg
081080.jpg
081081.jpg
081082.jpg
081086.jpg
081089.jpg
081095.jpg
081096.jpg
081099.jpg
081102.jpg
081106.jpg
081108.jpg
081109.jpg
081113.jpg
081115.jpg
081116.jpg
081117.jpg
081120.jpg
081122.jpg
081124.jpg
081125.jpg
081133.jpg
081134.jpg
081145.jpg
081148.jpg
081149.jpg
081150.jpg
081158.jpg
081161.jpg
081162.jpg
081164.jpg
081167.jpg
081168.jpg
081169.jpg
081172.jpg
081176.jpg
081184.jpg
081196.jpg
081197.jpg
081198.jpg
081199.jpg
081200.jpg
081201.jpg
081202.jpg
081204.jpg
081205.jpg
081207.jpg
081210.jpg
081212.jpg
081214.jpg
081215.jpg
081220.jpg
081221.jpg
081223.jpg
081225.jpg
081227.jpg
081228.jpg
081229.jpg
081233.jpg
081234.jpg
081236.jpg
081238.jpg
081244.jpg
081245.jpg
081251.jpg
081254.jpg
081255.jpg
081257.jpg
081260.jpg
081266.jpg
081270.jpg
081271.jpg
081276.jpg
081278.jpg
081281.jpg
081282.jpg
081283.jpg
081288.jpg
081295.jpg
081298.jpg
081299.jpg
081301.jpg
081302.jpg
081305.jpg
081306.jpg
081311.jpg
081313.jpg
081314.jpg
081315.jpg
081316.jpg
081321.jpg
081329.jpg
081332.jpg
081335.jpg
081337.jpg
081339.jpg
081341.jpg
081342.jpg
081345.jpg
081349.jpg
081351.jpg
081352.jpg
081353.jpg
081356.jpg
081358.jpg
081360.jpg
081361.jpg
081365.jpg
081369.jpg
081371.jpg
081373.jpg
081376.jpg
081379.jpg
081384.jpg
081385.jpg
081387.jpg
081392.jpg
081398.jpg
081399.jpg
081403.jpg
081407.jpg
081409.jpg
081410.jpg
081411.jpg
081413.jpg
081414.jpg
081416.jpg
081419.jpg
081421.jpg
081423.jpg
081427.jpg
081433.jpg
081437.jpg
081438.jpg
081440.jpg
081441.jpg
081443.jpg
081445.jpg
081452.jpg
081457.jpg
081461.jpg
081463.jpg
081469.jpg
081473.jpg
081478.jpg
081481.jpg
081483.jpg
081484.jpg
081485.jpg
081492.jpg
081494.jpg
081495.jpg
081497.jpg
081502.jpg
081507.jpg
081513.jpg
081516.jpg
081517.jpg
081519.jpg
081522.jpg
081525.jpg
090070.jpg
090112.jpg
090128.jpg
090166.jpg
090213.jpg
090218.jpg
090242.jpg
090258.jpg
090307.jpg
090326.jpg
090333.jpg
090371.jpg
090384.jpg
090394.jpg
090418.jpg
090425.jpg
090441.jpg
090448.jpg
090494.jpg
090497.jpg
090520.jpg
090559.jpg
090563.jpg
090590.jpg
090615.jpg
090620.jpg
090632.jpg
090648.jpg
090680.jpg
090702.jpg
090739.jpg
090795.jpg
090796.jpg
090813.jpg
090887.jpg
090889.jpg
090890.jpg
090939.jpg
090951.jpg
091052.jpg
091089.jpg
091118.jpg
091134.jpg
091136.jpg
091201.jpg
091210.jpg
100003.jpg
100004.jpg
100006.jpg
100007.jpg
100010.jpg
100011.jpg
100012.jpg
100013.jpg
100017.jpg
100019.jpg
100020.jpg
100021.jpg
100022.jpg
100023.jpg
100024.jpg
100027.jpg
100028.jpg
100029.jpg
100030.jpg
100033.jpg
100036.jpg
100037.jpg
100038.jpg
100039.jpg
100041.jpg
100042.jpg
100044.jpg
100045.jpg
100046.jpg
100047.jpg
100048.jpg
100049.jpg
100050.jpg
100055.jpg
100056.jpg
100059.jpg
100062.jpg
100064.jpg
100068.jpg
100070.jpg
100071.jpg
100073.jpg
100074.jpg
100075.jpg
100076.jpg
100079.jpg
100081.jpg
100082.jpg
100083.jpg
100086.jpg
100087.jpg
100089.jpg
100090.jpg
100091.jpg
100092.jpg
100093.jpg
100094.jpg
100096.jpg
100098.jpg
100100.jpg
100101.jpg
100103.jpg
100105.jpg
100106.jpg
100108.jpg
100109.jpg
100113.jpg
100115.jpg
100117.jpg
100118.jpg
100119.jpg
100121.jpg
100122.jpg
100123.jpg
100124.jpg
100126.jpg
100127.jpg
100128.jpg
100129.jpg
100130.jpg
100131.jpg
100132.jpg
100133.jpg
100134.jpg
100135.jpg
100136.jpg
100138.jpg
100140.jpg
100141.jpg
100142.jpg
100144.jpg
100145.jpg
100149.jpg
100150.jpg
100151.jpg
100152.jpg
100153.jpg
100154.jpg
100156.jpg
100157.jpg
100158.jpg
100162.jpg
100165.jpg
100168.jpg
100172.jpg
100178.jpg
100182.jpg
100184.jpg
100185.jpg
100186.jpg
100188.jpg
100189.jpg
100190.jpg
100192.jpg
100194.jpg
100195.jpg
100196.jpg
100198.jpg
100199.jpg
100200.jpg
100202.jpg
100206.jpg
100207.jpg
100208.jpg
100210.jpg
100212.jpg
100214.jpg
100218.jpg
100220.jpg
100222.jpg
100223.jpg
100225.jpg
100226.jpg
100227.jpg
100228.jpg
100229.jpg
100235.jpg
100236.jpg
100237.jpg
100238.jpg
100242.jpg
100244.jpg
100246.jpg
100248.jpg
100250.jpg
100251.jpg
100252.jpg
100254.jpg
100255.jpg
100256.jpg
100257.jpg
100260.jpg
100261.jpg
100264.jpg
100266.jpg
100270.jpg
100271.jpg
100274.jpg
100276.jpg
100279.jpg
100281.jpg
100284.jpg
100287.jpg
100288.jpg
100289.jpg
100290.jpg
100291.jpg
100292.jpg
100295.jpg
100296.jpg
100298.jpg
100299.jpg
100302.jpg
100305.jpg
100306.jpg
100308.jpg
100309.jpg
100310.jpg
100311.jpg
100313.jpg
100314.jpg
100315.jpg
100316.jpg
100317.jpg
100324.jpg
100327.jpg
100328.jpg
100329.jpg
100330.jpg
100332.jpg
100333.jpg
100334.jpg
100335.jpg
100337.jpg
100339.jpg
100341.jpg
100345.jpg
100346.jpg
100347.jpg
100348.jpg
100349.jpg
100350.jpg
100352.jpg
100353.jpg
100355.jpg
100359.jpg
100364.jpg
100365.jpg
100366.jpg
100368.jpg
100369.jpg
100371.jpg
100373.jpg
100374.jpg
100375.jpg
100376.jpg
100377.jpg
100379.jpg
100382.jpg
100383.jpg
100391.jpg
100392.jpg
100393.jpg
100394.jpg
100398.jpg
100402.jpg
100404.jpg
100405.jpg
100406.jpg
100408.jpg
100410.jpg
100411.jpg
100412.jpg
100413.jpg
100414.jpg
100416.jpg
100417.jpg
100418.jpg
100421.jpg
100424.jpg
100427.jpg
100429.jpg
100430.jpg
100432.jpg
100434.jpg
100435.jpg
100437.jpg
100445.jpg
100449.jpg
100450.jpg
100451.jpg
100454.jpg
100455.jpg
100459.jpg
100461.jpg
100462.jpg
100465.jpg
100466.jpg
100468.jpg
100469.jpg
100470.jpg
100471.jpg
100472.jpg
100473.jpg
100475.jpg
100476.jpg
100481.jpg
100482.jpg
100484.jpg
100485.jpg
100486.jpg
100488.jpg
100489.jpg
100490.jpg
100492.jpg
100493.jpg
100494.jpg
100495.jpg
100497.jpg
100500.jpg
100503.jpg
100509.jpg
100510.jpg
100513.jpg
100515.jpg
100517.jpg
100518.jpg
100520.jpg
100521.jpg
100522.jpg
100524.jpg
100525.jpg
100528.jpg
100530.jpg
100531.jpg
100532.jpg
100536.jpg
100539.jpg
100541.jpg
100543.jpg
100545.jpg
100548.jpg
100549.jpg
100550.jpg
100551.jpg
100552.jpg
100553.jpg
100554.jpg
100557.jpg
100558.jpg
100559.jpg
100561.jpg
100562.jpg
100564.jpg
100565.jpg
100566.jpg
100568.jpg
100573.jpg
100575.jpg
100577.jpg
100580.jpg
100581.jpg
100582.jpg
100583.jpg
100584.jpg
100586.jpg
100588.jpg
100589.jpg
100591.jpg
100592.jpg
100596.jpg
100597.jpg
100599.jpg
100600.jpg
100601.jpg
100603.jpg
100607.jpg
100611.jpg
100612.jpg
100613.jpg
100614.jpg
100615.jpg
100617.jpg
100619.jpg
100624.jpg
100626.jpg
100627.jpg
100629.jpg
100631.jpg
100634.jpg
100637.jpg
100639.jpg
100641.jpg
100642.jpg
100644.jpg
100646.jpg
100648.jpg
100650.jpg
100652.jpg
100653.jpg
100655.jpg
100656.jpg
100658.jpg
100659.jpg
100661.jpg
100665.jpg
100666.jpg
100667.jpg
100668.jpg
100670.jpg
100671.jpg
100673.jpg
100676.jpg
100678.jpg
100679.jpg
100681.jpg
100683.jpg
100685.jpg
100688.jpg
100689.jpg
100690.jpg
100691.jpg
100692.jpg
100693.jpg
100694.jpg
100696.jpg
100697.jpg
100699.jpg
100700.jpg
100701.jpg
100703.jpg
100704.jpg
100705.jpg
100709.jpg
100711.jpg
100712.jpg
100713.jpg
100715.jpg
100716.jpg
100720.jpg
100721.jpg
100722.jpg
100724.jpg
100725.jpg
100726.jpg
100727.jpg
100729.jpg
100730.jpg
100733.jpg
100734.jpg
100737.jpg
100738.jpg
100740.jpg
100746.jpg
100747.jpg
100749.jpg
100752.jpg
100753.jpg
100755.jpg
100756.jpg
100758.jpg
100761.jpg
100762.jpg
100764.jpg
100765.jpg
100767.jpg
100769.jpg
100771.jpg
100773.jpg
100774.jpg
100776.jpg
100781.jpg
100784.jpg
100788.jpg
100789.jpg
100794.jpg
100795.jpg
100796.jpg
100802.jpg
100804.jpg
100805.jpg
100806.jpg
100808.jpg
100809.jpg
100811.jpg
100813.jpg
100814.jpg
100815.jpg
100816.jpg
100818.jpg
100821.jpg
100822.jpg
100824.jpg
100825.jpg
100826.jpg
100828.jpg
100836.jpg
100837.jpg
100838.jpg
100842.jpg
100843.jpg
100849.jpg
100850.jpg
100852.jpg
100857.jpg
100858.jpg
100860.jpg
100861.jpg
100864.jpg
100868.jpg
100869.jpg
100871.jpg
100872.jpg
100875.jpg
100876.jpg
100877.jpg
100879.jpg
100880.jpg
100881.jpg
100883.jpg
100884.jpg
100886.jpg
100887.jpg
100888.jpg
100889.jpg
100891.jpg
100892.jpg
100893.jpg
100894.jpg
100895.jpg
100899.jpg
100900.jpg
100902.jpg
100904.jpg
100906.jpg
100907.jpg
100908.jpg
100912.jpg
100915.jpg
100916.jpg
100920.jpg
100921.jpg
100926.jpg
100927.jpg
100928.jpg
100929.jpg
100930.jpg
100931.jpg
100933.jpg
100935.jpg
100936.jpg
100939.jpg
100941.jpg
100942.jpg
100945.jpg
100947.jpg
100948.jpg
100949.jpg
100950.jpg
100953.jpg
100957.jpg
100958.jpg
100963.jpg
100964.jpg
100966.jpg
100967.jpg
100968.jpg
100969.jpg
100971.jpg
100972.jpg
100973.jpg
100974.jpg
100977.jpg
100978.jpg
100980.jpg
100981.jpg
100983.jpg
100985.jpg
100986.jpg
100988.jpg
100989.jpg
100990.jpg
100993.jpg
100994.jpg
100995.jpg
100997.jpg
100999.jpg
101002.jpg
101003.jpg
101004.jpg
101006.jpg
101007.jpg
101009.jpg
101010.jpg
101012.jpg
101014.jpg
101015.jpg
101018.jpg
101022.jpg
101023.jpg
101024.jpg
101025.jpg
101026.jpg
101028.jpg
101029.jpg
101032.jpg
101035.jpg
101040.jpg
101041.jpg
101042.jpg
101043.jpg
101044.jpg
101046.jpg
101047.jpg
101048.jpg
101049.jpg
101050.jpg
101051.jpg
101052.jpg
101054.jpg
101055.jpg
101056.jpg
101057.jpg
101059.jpg
101061.jpg
101062.jpg
101063.jpg
101065.jpg
101066.jpg
101068.jpg
101069.jpg
101071.jpg
101073.jpg
101076.jpg
101078.jpg
101080.jpg
101081.jpg
101085.jpg
101087.jpg
101088.jpg
101089.jpg
101091.jpg
101097.jpg
101101.jpg
101103.jpg
101108.jpg
101109.jpg
101111.jpg
101113.jpg
101118.jpg
101119.jpg
101121.jpg
101122.jpg
101124.jpg
101127.jpg
101129.jpg
101131.jpg
101132.jpg
101133.jpg
101137.jpg
101138.jpg
101140.jpg
101141.jpg
101142.jpg
101144.jpg
101146.jpg
101148.jpg
101152.jpg
101154.jpg
101155.jpg
101158.jpg
101159.jpg
101161.jpg
101162.jpg
101166.jpg
101167.jpg
101168.jpg
101169.jpg
101171.jpg
101172.jpg
101177.jpg
101180.jpg
101182.jpg
101183.jpg
101184.jpg
101187.jpg
101188.jpg
101189.jpg
101192.jpg
101193.jpg
101194.jpg
101196.jpg
101197.jpg
101199.jpg
101200.jpg
101202.jpg
101203.jpg
101205.jpg
101208.jpg
101210.jpg
101211.jpg
101213.jpg
101214.jpg
101217.jpg
101218.jpg
101220.jpg
101223.jpg
101225.jpg
101226.jpg
101227.jpg
101228.jpg
101229.jpg
101231.jpg
101233.jpg
101236.jpg
101237.jpg
101239.jpg
101242.jpg
101244.jpg
101245.jpg
101246.jpg
101247.jpg
101249.jpg
101250.jpg
101254.jpg
101255.jpg
101256.jpg
101260.jpg
101261.jpg
101262.jpg
101263.jpg
101264.jpg
101265.jpg
101267.jpg
101268.jpg
101269.jpg
101271.jpg
101272.jpg
101274.jpg
101275.jpg
101276.jpg
101277.jpg
101282.jpg
101285.jpg
101286.jpg
101292.jpg
101293.jpg
101295.jpg
101298.jpg
101299.jpg
101300.jpg
101302.jpg
101303.jpg
101305.jpg
101309.jpg
101312.jpg
101313.jpg
101314.jpg
101315.jpg
101317.jpg
101318.jpg
110025.jpg
110032.jpg
110057.jpg
110086.jpg
110088.jpg
110099.jpg
110117.jpg
110209.jpg
110231.jpg
110267.jpg
110282.jpg
110290.jpg
110311.jpg
110324.jpg
110345.jpg
110365.jpg
110376.jpg
110386.jpg
110411.jpg
110413.jpg
110428.jpg
110449.jpg
110458.jpg
110472.jpg
120001.jpg
120002.jpg
120004.jpg
120005.jpg
120006.jpg
120007.jpg
120008.jpg
120009.jpg
120010.jpg
120011.jpg
120012.jpg
120013.jpg
120014.jpg
120015.jpg
120016.jpg
120017.jpg
120018.jpg
120019.jpg
120020.jpg
120021.jpg
120022.jpg
120023.jpg
120024.jpg
120025.jpg
120026.jpg
120027.jpg
120028.jpg
120029.jpg
120030.jpg
120031.jpg
120032.jpg
120033.jpg
120034.jpg
120035.jpg
120036.jpg
120037.jpg
120038.jpg
120039.jpg
120040.jpg
120041.jpg
120042.jpg
120043.jpg
120044.jpg
120045.jpg
120046.jpg
120047.jpg
120048.jpg
120049.jpg
120050.jpg
120051.jpg
120052.jpg
120053.jpg
120054.jpg
120055.jpg
120056.jpg
120057.jpg
120058.jpg
120059.jpg
120060.jpg
120061.jpg
120062.jpg
120063.jpg
120064.jpg
120065.jpg
120066.jpg
120067.jpg
120068.jpg
120069.jpg
120070.jpg
120071.jpg
120072.jpg
120073.jpg
120074.jpg
120075.jpg
120076.jpg
120077.jpg
120078.jpg
120079.jpg
120080.jpg
120081.jpg
120082.jpg
120083.jpg
120084.jpg
120085.jpg
120086.jpg
120087.jpg
120088.jpg
120089.jpg
120090.jpg
120091.jpg
120092.jpg
120093.jpg
120094.jpg
120095.jpg
120096.jpg
120097.jpg
120098.jpg
120099.jpg
120100.jpg
120101.jpg
120102.jpg
120103.jpg
120104.jpg
120105.jpg
120106.jpg
120107.jpg
120108.jpg
120109.jpg
120110.jpg
120111.jpg
120112.jpg
120113.jpg
120114.jpg
120115.jpg
120116.jpg
120117.jpg
120118.jpg
120119.jpg
120120.jpg
120121.jpg
120122.jpg
120123.jpg
120124.jpg
120125.jpg
120127.jpg
120128.jpg
120129.jpg
120130.jpg
120131.jpg
120132.jpg
120133.jpg
120134.jpg
120135.jpg
120136.jpg
120137.jpg
120138.jpg
120139.jpg
120140.jpg
120141.jpg
120142.jpg
120143.jpg
120144.jpg
120145.jpg
120146.jpg
120147.jpg
120148.jpg
120149.jpg
120150.jpg
120151.jpg
120152.jpg
120153.jpg
120154.jpg
120155.jpg
120156.jpg
120157.jpg
120158.jpg
120159.jpg
120160.jpg
120161.jpg
120162.jpg
120163.jpg
120164.jpg
120165.jpg
120166.jpg
120167.jpg
120168.jpg
120169.jpg
120170.jpg
120171.jpg
120172.jpg
120173.jpg
120174.jpg
120175.jpg
120176.jpg
120177.jpg
120178.jpg
120179.jpg
120180.jpg
120181.jpg
120182.jpg
120183.jpg
120184.jpg
120185.jpg
120186.jpg
120187.jpg
120188.jpg
120189.jpg
120190.jpg
120191.jpg
120192.jpg
120193.jpg
120194.jpg
120195.jpg
120196.jpg
120197.jpg
120198.jpg
120199.jpg
120200.jpg
120201.jpg
120202.jpg
120203.jpg
120204.jpg
120205.jpg
120206.jpg
120207.jpg
120208.jpg
120209.jpg
120210.jpg
120211.jpg
120212.jpg
120213.jpg
120214.jpg
120215.jpg
120216.jpg
120217.jpg
120218.jpg
120219.jpg
120220.jpg
120221.jpg
120222.jpg
120223.jpg
120224.jpg
120225.jpg
120226.jpg
120227.jpg
120228.jpg
120229.jpg
120230.jpg
120232.jpg
120233.jpg
120234.jpg
120235.jpg
120236.jpg
120237.jpg
120238.jpg
120239.jpg
120240.jpg
120241.jpg
120242.jpg
120243.jpg
120244.jpg
120245.jpg
120246.jpg
120247.jpg
120248.jpg
120249.jpg
120250.jpg
120251.jpg
120252.jpg
120253.jpg
120254.jpg
120255.jpg
120256.jpg
120257.jpg
120258.jpg
120259.jpg
120260.jpg
120261.jpg
120262.jpg
120263.jpg
120264.jpg
120265.jpg
120266.jpg
120267.jpg
120268.jpg
120269.jpg
120270.jpg
120271.jpg
120272.jpg
120273.jpg
120274.jpg
120275.jpg
120276.jpg
120277.jpg
120278.jpg
120279.jpg
120280.jpg
120281.jpg
120282.jpg
120283.jpg
120284.jpg
120285.jpg
120286.jpg
120287.jpg
120288.jpg
120289.jpg
120290.jpg
120291.jpg
120292.jpg
120293.jpg
120294.jpg
120295.jpg
120296.jpg
120297.jpg
120298.jpg
120299.jpg
120300.jpg
120301.jpg
120302.jpg
120303.jpg
120304.jpg
120305.jpg
120307.jpg
120308.jpg
120309.jpg
120310.jpg
120311.jpg
120312.jpg
120313.jpg
120314.jpg
120315.jpg
120316.jpg
120317.jpg
120318.jpg
120319.jpg
120320.jpg
120321.jpg
120322.jpg
120323.jpg
120324.jpg
120325.jpg
120326.jpg
120327.jpg
120328.jpg
120329.jpg
120330.jpg
120331.jpg
120332.jpg
120333.jpg
120334.jpg
120335.jpg
120336.jpg
120337.jpg
120338.jpg
120339.jpg
120340.jpg
120341.jpg
120342.jpg
120343.jpg
120344.jpg
120345.jpg
120346.jpg
120347.jpg
120348.jpg
120349.jpg
120350.jpg
120351.jpg
120352.jpg
120353.jpg
120354.jpg
120355.jpg
120356.jpg
120357.jpg
120358.jpg
120359.jpg
120360.jpg
120361.jpg
120362.jpg
120363.jpg
120364.jpg
120365.jpg
120366.jpg
120367.jpg
120368.jpg
120369.jpg
120370.jpg
120371.jpg
120372.jpg
120373.jpg
120374.jpg
120375.jpg
120376.jpg
120377.jpg
120378.jpg
120379.jpg
120380.jpg
120381.jpg
120382.jpg
120383.jpg
120384.jpg
120385.jpg
120386.jpg
120387.jpg
120388.jpg
120389.jpg
120390.jpg
120391.jpg
120392.jpg
120393.jpg
120394.jpg
120395.jpg
120396.jpg
120397.jpg
120398.jpg
120399.jpg
120400.jpg
120401.jpg
120402.jpg
120403.jpg
120404.jpg
120405.jpg
120406.jpg
120407.jpg
120408.jpg
120409.jpg
120410.jpg
120411.jpg
120412.jpg
120413.jpg
120414.jpg
120415.jpg
120416.jpg
120417.jpg
120418.jpg
120419.jpg
120420.jpg
120421.jpg
120422.jpg
120423.jpg
120424.jpg
120425.jpg
120426.jpg
120427.jpg
120428.jpg
120429.jpg
120430.jpg
120431.jpg
120432.jpg
120433.jpg
120434.jpg
120435.jpg
120436.jpg
120437.jpg
120438.jpg
120439.jpg
120440.jpg
120441.jpg
120442.jpg
120443.jpg
120444.jpg
120445.jpg
120446.jpg
120447.jpg
120448.jpg
120449.jpg
120450.jpg
120451.jpg
120452.jpg
120453.jpg
120454.jpg
120455.jpg
120456.jpg
120458.jpg
120459.jpg
120460.jpg
120461.jpg
150001.jpg
150002.jpg
150003.jpg
150004.jpg
150005.jpg
150006.jpg
150007.jpg
150008.jpg
150009.jpg
150010.jpg
150011.jpg
150012.jpg
150013.jpg
150014.jpg
150015.jpg
150016.jpg
150017.jpg
150018.jpg
150019.jpg
150020.jpg
150021.jpg
150022.jpg
150023.jpg
150024.jpg
150025.jpg
150026.jpg
150027.jpg
150028.jpg
150029.jpg
150030.jpg
150031.jpg
150032.jpg
150033.jpg
150034.jpg
150035.jpg
150036.jpg
150037.jpg
150038.jpg
150039.jpg
150040.jpg
150041.jpg
150042.jpg
150043.jpg
150044.jpg
150045.jpg
150046.jpg
150047.jpg
150048.jpg
150049.jpg
150050.jpg
150051.jpg
150052.jpg
150053.jpg
150054.jpg
150055.jpg
150056.jpg
150057.jpg
150058.jpg
150059.jpg
150060.jpg
150061.jpg
150062.jpg
150063.jpg
150064.jpg
150065.jpg
150066.jpg
150067.jpg
150068.jpg
150069.jpg
150070.jpg
150071.jpg
150072.jpg
150073.jpg
150074.jpg
150075.jpg
150076.jpg
150077.jpg
150078.jpg
150079.jpg
150080.jpg
150081.jpg
150082.jpg
150083.jpg
150084.jpg
150085.jpg
150086.jpg
150087.jpg
150088.jpg
150089.jpg
150090.jpg
150091.jpg
150092.jpg
150093.jpg
150094.jpg
150095.jpg
150096.jpg
150097.jpg
150098.jpg
150099.jpg
150100.jpg
150101.jpg
150102.jpg
150103.jpg
150104.jpg
150105.jpg
150106.jpg
150107.jpg
150108.jpg
150109.jpg
150110.jpg
150111.jpg
150112.jpg
150113.jpg
150114.jpg
150115.jpg
150116.jpg
150117.jpg
150118.jpg
150119.jpg
150120.jpg
150121.jpg
150122.jpg
150123.jpg
150124.jpg
150125.jpg
150126.jpg
150127.jpg
150128.jpg
150129.jpg
150130.jpg
150131.jpg
150132.jpg
150133.jpg
150134.jpg
150135.jpg
150136.jpg
150137.jpg
150138.jpg
150139.jpg
150140.jpg
150141.jpg
150142.jpg
150143.jpg
150144.jpg
150145.jpg
150146.jpg
150147.jpg
150148.jpg
150149.jpg
150150.jpg
150151.jpg
150152.jpg
150153.jpg
150154.jpg
150155.jpg
150156.jpg
150157.jpg
150158.jpg
150159.jpg
150160.jpg
150161.jpg
150162.jpg
150163.jpg
150164.jpg
150165.jpg
150166.jpg
150167.jpg
150168.jpg
150169.jpg
150170.jpg
150171.jpg
150172.jpg
150173.jpg
150174.jpg
150175.jpg
150176.jpg
150177.jpg
150178.jpg
150179.jpg
150180.jpg
150181.jpg
150182.jpg
150183.jpg
150184.jpg
150185.jpg
150186.jpg
150187.jpg
150188.jpg
150189.jpg
150190.jpg
150191.jpg
150192.jpg
150193.jpg
150194.jpg
150195.jpg
150196.jpg
150197.jpg
150198.jpg
150199.jpg
150200.jpg
150201.jpg
150202.jpg
150203.jpg
150204.jpg
150205.jpg
150206.jpg
150207.jpg
150208.jpg
150209.jpg
150210.jpg
150211.jpg
150212.jpg
150213.jpg
150214.jpg
150215.jpg
150216.jpg
150217.jpg
150218.jpg
150219.jpg
150220.jpg
150221.jpg
150222.jpg
150223.jpg
150224.jpg
150225.jpg
150226.jpg
150227.jpg
150228.jpg
150229.jpg
150230.jpg
150231.jpg
150232.jpg
150233.jpg
150234.jpg
150235.jpg
150236.jpg
150237.jpg
150238.jpg
150239.jpg
150240.jpg
150241.jpg
150242.jpg
150243.jpg
150244.jpg
150245.jpg
150246.jpg
150247.jpg
150248.jpg
150249.jpg
150250.jpg
150251.jpg
150252.jpg
150253.jpg
150254.jpg
150255.jpg
150256.jpg
150257.jpg
150258.jpg
150259.jpg
150260.jpg
150261.jpg
150262.jpg
150263.jpg
150264.jpg
150265.jpg
150266.jpg
150267.jpg
150268.jpg
150269.jpg
150270.jpg
150271.jpg
150272.jpg
150273.jpg
150274.jpg
150275.jpg
150276.jpg
150277.jpg
150278.jpg
150279.jpg
150280.jpg
150281.jpg
150282.jpg
150283.jpg
150284.jpg
150285.jpg
150286.jpg
150287.jpg
150288.jpg
150289.jpg
150290.jpg
150291.jpg
150292.jpg
150293.jpg
150294.jpg
150295.jpg
150296.jpg
150297.jpg
150298.jpg
150299.jpg
150300.jpg
150301.jpg
150302.jpg
150303.jpg
150304.jpg
150305.jpg
150306.jpg
150307.jpg
150308.jpg
150309.jpg
150310.jpg
150311.jpg
150312.jpg
150313.jpg
150314.jpg
150315.jpg
150316.jpg
150317.jpg
150318.jpg
150319.jpg
150320.jpg
150321.jpg
150322.jpg
150323.jpg
150324.jpg
150325.jpg
150326.jpg
150327.jpg
150328.jpg
150329.jpg
150330.jpg
150331.jpg
150332.jpg
150333.jpg
150334.jpg
150335.jpg
150336.jpg
150337.jpg
150338.jpg
150339.jpg
150340.jpg
150341.jpg
150342.jpg
150343.jpg
150344.jpg
150345.jpg
150346.jpg
150347.jpg
150348.jpg
150349.jpg
150350.jpg
150351.jpg
150352.jpg
150353.jpg
150354.jpg
150355.jpg
150356.jpg
150357.jpg
150358.jpg
150359.jpg
150360.jpg
150361.jpg
150362.jpg
150363.jpg
150364.jpg
150365.jpg
150366.jpg
150367.jpg
150368.jpg
150369.jpg
150370.jpg
150371.jpg
150372.jpg
150373.jpg
150374.jpg
150375.jpg
150376.jpg
150377.jpg
150378.jpg
150379.jpg
150380.jpg
150381.jpg
150382.jpg
150383.jpg
150384.jpg
150385.jpg
150386.jpg
150387.jpg
150388.jpg
150389.jpg
150390.jpg
150391.jpg
150392.jpg
150393.jpg
150394.jpg
150395.jpg
150396.jpg
150397.jpg
150398.jpg
150399.jpg
150400.jpg
150401.jpg
150402.jpg
150403.jpg
150404.jpg
150405.jpg
150406.jpg
150407.jpg
150408.jpg
150409.jpg
150410.jpg
150411.jpg
150412.jpg
150413.jpg
150414.jpg
150415.jpg
150416.jpg
150417.jpg
150418.jpg
150419.jpg
150420.jpg
150421.jpg
150422.jpg
150423.jpg
150424.jpg
150425.jpg
150426.jpg
150427.jpg
150428.jpg
150429.jpg
150430.jpg
150431.jpg
150432.jpg
150433.jpg
150434.jpg
150435.jpg
150436.jpg
150437.jpg
150438.jpg
150439.jpg
150440.jpg
150441.jpg
150442.jpg
150443.jpg
150444.jpg
150445.jpg
150446.jpg
150447.jpg
150448.jpg
150449.jpg
150450.jpg
150451.jpg
150452.jpg
150453.jpg
150454.jpg
150455.jpg
150456.jpg
150457.jpg
150458.jpg
150459.jpg
150460.jpg
150461.jpg
150462.jpg
150463.jpg
150464.jpg
150465.jpg
150466.jpg
150467.jpg
150468.jpg
150469.jpg
150470.jpg
150471.jpg
150472.jpg
150473.jpg
150474.jpg
150475.jpg
150476.jpg
150477.jpg
150478.jpg
150479.jpg
150480.jpg
150481.jpg
150482.jpg
150483.jpg
150484.jpg
150485.jpg
150486.jpg
150487.jpg
150488.jpg
150489.jpg
150490.jpg
150491.jpg
150492.jpg
150493.jpg
150494.jpg
150495.jpg
150496.jpg
150497.jpg
150498.jpg
150499.jpg
150500.jpg
150501.jpg
150502.jpg
150503.jpg
150504.jpg
150505.jpg
150506.jpg
150507.jpg
150508.jpg
150509.jpg
150510.jpg
150511.jpg
150512.jpg
150513.jpg
150514.jpg
150515.jpg
150516.jpg
150517.jpg
150518.jpg
150519.jpg
150520.jpg
150521.jpg
150522.jpg
150523.jpg
150524.jpg
150525.jpg
150526.jpg
150527.jpg
150528.jpg
150529.jpg
150530.jpg
150531.jpg
150532.jpg
150533.jpg
150534.jpg
150535.jpg
150536.jpg
150537.jpg
150538.jpg
150539.jpg
150540.jpg
150541.jpg
150542.jpg
150543.jpg
150544.jpg
150545.jpg
150546.jpg
150547.jpg
150548.jpg
150549.jpg
150550.jpg
150551.jpg
150552.jpg
150553.jpg
150554.jpg
150555.jpg
150556.jpg
150557.jpg
150558.jpg
150559.jpg
150560.jpg
150561.jpg
150562.jpg
150563.jpg
150564.jpg
150565.jpg
150566.jpg
150567.jpg
150568.jpg
150569.jpg
150570.jpg
150571.jpg
150572.jpg
150573.jpg
150574.jpg
150575.jpg
150576.jpg
150577.jpg
150578.jpg
150579.jpg
150580.jpg
150581.jpg
150582.jpg
150583.jpg
150584.jpg
150585.jpg
150586.jpg
150587.jpg
150588.jpg
150589.jpg
150590.jpg
150591.jpg
150592.jpg
150593.jpg
150594.jpg
150595.jpg
150596.jpg
150597.jpg
150598.jpg
150599.jpg
150600.jpg
150601.jpg
150602.jpg
150603.jpg
250006.jpg
250019.jpg
250020.jpg
250030.jpg
250038.jpg
250041.jpg
250046.jpg
250058.jpg
250060.jpg
250063.jpg
250078.jpg
250079.jpg
250084.jpg
250087.jpg
250103.jpg
250119.jpg
250134.jpg
250137.jpg
250159.jpg
250161.jpg
250166.jpg
250167.jpg
250171.jpg
250172.jpg
250176.jpg
250191.jpg
250197.jpg
250209.jpg
250214.jpg
250216.jpg
250225.jpg
250227.jpg
250235.jpg
250260.jpg
250272.jpg
250294.jpg
250296.jpg
250298.jpg
250300.jpg
250303.jpg
250307.jpg
250316.jpg
250323.jpg
250328.jpg
250344.jpg
250353.jpg
250366.jpg
250368.jpg
250399.jpg
250414.jpg
010145.jpg
010187.jpg
010369.jpg
010426.jpg
010470.jpg
010588.jpg
020002.jpg
020007.jpg
020011.jpg
020015.jpg
020016.jpg
020018.jpg
020021.jpg
020022.jpg
020024.jpg
020026.jpg
020027.jpg
020029.jpg
020031.jpg
020032.jpg
020033.jpg
020034.jpg
020035.jpg
020038.jpg
020039.jpg
020040.jpg
020041.jpg
020042.jpg
020045.jpg
020048.jpg
020049.jpg
020050.jpg
020051.jpg
020053.jpg
020054.jpg
020056.jpg
020057.jpg
020058.jpg
020060.jpg
020061.jpg
020062.jpg
020063.jpg
020065.jpg
020067.jpg
020072.jpg
020073.jpg
020074.jpg
020075.jpg
020076.jpg
020079.jpg
020080.jpg
020081.jpg
020083.jpg
020086.jpg
020090.jpg
020092.jpg
020093.jpg
020095.jpg
020097.jpg
020098.jpg
020099.jpg
020102.jpg
020104.jpg
020105.jpg
020109.jpg
020111.jpg
020112.jpg
020113.jpg
020121.jpg
020122.jpg
020123.jpg
020125.jpg
020130.jpg
020132.jpg
020134.jpg
020135.jpg
020136.jpg
020140.jpg
020142.jpg
020145.jpg
020146.jpg
020151.jpg
020152.jpg
020153.jpg
020154.jpg
020155.jpg
020156.jpg
020160.jpg
020161.jpg
020162.jpg
020164.jpg
020165.jpg
020166.jpg
020169.jpg
020170.jpg
020171.jpg
020172.jpg
020173.jpg
020174.jpg
020175.jpg
020176.jpg
020178.jpg
020179.jpg
020180.jpg
020181.jpg
020182.jpg
020184.jpg
020187.jpg
020188.jpg
020190.jpg
020191.jpg
020194.jpg
020195.jpg
020196.jpg
020197.jpg
020199.jpg
020203.jpg
020207.jpg
020209.jpg
020211.jpg
020213.jpg
020214.jpg
020217.jpg
020218.jpg
020220.jpg
020221.jpg
020224.jpg
020225.jpg
020226.jpg
020227.jpg
020230.jpg
020231.jpg
020232.jpg
020233.jpg
020235.jpg
020236.jpg
020239.jpg
020241.jpg
020243.jpg
020244.jpg
020246.jpg
020248.jpg
020249.jpg
020252.jpg
020253.jpg
020254.jpg
020255.jpg
020256.jpg
020258.jpg
020260.jpg
020262.jpg
020263.jpg
020264.jpg
020265.jpg
020266.jpg
020268.jpg
020269.jpg
020271.jpg
020272.jpg
020273.jpg
020274.jpg
020276.jpg
020277.jpg
020278.jpg
020281.jpg
020284.jpg
020285.jpg
020287.jpg
020288.jpg
020290.jpg
020291.jpg
020292.jpg
020294.jpg
020298.jpg
020300.jpg
020301.jpg
020302.jpg
020303.jpg
020304.jpg
020306.jpg
020307.jpg
020309.jpg
020310.jpg
020311.jpg
020312.jpg
020313.jpg
020314.jpg
020315.jpg
020316.jpg
020318.jpg
020319.jpg
020320.jpg
020321.jpg
020325.jpg
020326.jpg
020327.jpg
020331.jpg
020332.jpg
020335.jpg
020338.jpg
020340.jpg
020341.jpg
020344.jpg
020347.jpg
020348.jpg
020350.jpg
020353.jpg
020355.jpg
020356.jpg
020357.jpg
020359.jpg
020360.jpg
020361.jpg
020362.jpg
020370.jpg
020371.jpg
020372.jpg
020376.jpg
020379.jpg
020381.jpg
020382.jpg
020383.jpg
020384.jpg
020385.jpg
020386.jpg
020387.jpg
020389.jpg
020390.jpg
020391.jpg
020394.jpg
020395.jpg
020397.jpg
020399.jpg
020403.jpg
020406.jpg
020407.jpg
020410.jpg
020411.jpg
020412.jpg
020414.jpg
020415.jpg
020416.jpg
020419.jpg
020421.jpg
020422.jpg
020423.jpg
020424.jpg
020425.jpg
020427.jpg
020428.jpg
020429.jpg
020430.jpg
020432.jpg
020433.jpg
020436.jpg
020438.jpg
020439.jpg
020440.jpg
020441.jpg
020442.jpg
020443.jpg
020446.jpg
020448.jpg
020449.jpg
020452.jpg
020453.jpg
020455.jpg
020456.jpg
020457.jpg
020458.jpg
020460.jpg
020461.jpg
020464.jpg
020465.jpg
020468.jpg
020469.jpg
020470.jpg
020475.jpg
020478.jpg
020479.jpg
020480.jpg
020481.jpg
020482.jpg
020484.jpg
020487.jpg
020490.jpg
020491.jpg
020493.jpg
020494.jpg
020495.jpg
020497.jpg
020498.jpg
020499.jpg
030001.jpg
030002.jpg
030005.jpg
030006.jpg
030007.jpg
030008.jpg
030010.jpg
030012.jpg
030013.jpg
030014.jpg
030016.jpg
030017.jpg
030018.jpg
030019.jpg
030020.jpg
030021.jpg
030023.jpg
030025.jpg
030031.jpg
030032.jpg
030034.jpg
030036.jpg
030037.jpg
030038.jpg
030039.jpg
030040.jpg
030041.jpg
030042.jpg
030043.jpg
030045.jpg
030047.jpg
030048.jpg
030050.jpg
030051.jpg
030052.jpg
030053.jpg
030058.jpg
030064.jpg
030065.jpg
030066.jpg
030069.jpg
030070.jpg
030072.jpg
030073.jpg
030074.jpg
030075.jpg
030076.jpg
030077.jpg
030078.jpg
030079.jpg
030080.jpg
030082.jpg
030083.jpg
030085.jpg
030088.jpg
030093.jpg
030095.jpg
030097.jpg
030098.jpg
030099.jpg
030100.jpg
030102.jpg
030103.jpg
030104.jpg
030105.jpg
030106.jpg
030108.jpg
030109.jpg
030110.jpg
030113.jpg
030114.jpg
030115.jpg
030116.jpg
030118.jpg
030119.jpg
030120.jpg
030121.jpg
030122.jpg
030123.jpg
030124.jpg
030126.jpg
030127.jpg
030129.jpg
030133.jpg
030134.jpg
030135.jpg
030136.jpg
030138.jpg
030139.jpg
030141.jpg
030142.jpg
030143.jpg
030144.jpg
030145.jpg
030146.jpg
030150.jpg
030151.jpg
030152.jpg
030154.jpg
030157.jpg
030158.jpg
030159.jpg
030160.jpg
030161.jpg
030162.jpg
030163.jpg
030164.jpg
030165.jpg
030166.jpg
030169.jpg
030174.jpg
030176.jpg
030177.jpg
030178.jpg
030182.jpg
030186.jpg
030188.jpg
030189.jpg
030190.jpg
030192.jpg
030197.jpg
030198.jpg
030200.jpg
030201.jpg
030204.jpg
030205.jpg
030206.jpg
030207.jpg
030208.jpg
030209.jpg
030210.jpg
030211.jpg
030212.jpg
030215.jpg
030216.jpg
030220.jpg
030221.jpg
030222.jpg
030223.jpg
030224.jpg
030225.jpg
030226.jpg
030227.jpg
030228.jpg
030229.jpg
030230.jpg
030233.jpg
030236.jpg
030238.jpg
030241.jpg
030243.jpg
030244.jpg
030245.jpg
030246.jpg
030247.jpg
030249.jpg
030250.jpg
030251.jpg
030252.jpg
030256.jpg
030257.jpg
030258.jpg
030259.jpg
030260.jpg
030262.jpg
030263.jpg
030264.jpg
030265.jpg
030266.jpg
030267.jpg
030269.jpg
030271.jpg
030275.jpg
030276.jpg
030278.jpg
030279.jpg
030282.jpg
030283.jpg
030284.jpg
030285.jpg
030286.jpg
030287.jpg
030290.jpg
030291.jpg
030292.jpg
030294.jpg
030295.jpg
030297.jpg
030299.jpg
030301.jpg
030303.jpg
030304.jpg
030305.jpg
030306.jpg
030307.jpg
030308.jpg
030309.jpg
030310.jpg
030311.jpg
030314.jpg
030316.jpg
030317.jpg
030318.jpg
030320.jpg
030322.jpg
030323.jpg
030326.jpg
030327.jpg
030330.jpg
030332.jpg
030333.jpg
030334.jpg
030336.jpg
030337.jpg
030338.jpg
030339.jpg
030343.jpg
030345.jpg
030346.jpg
030347.jpg
030348.jpg
030349.jpg
030350.jpg
030352.jpg
030353.jpg
030354.jpg
030357.jpg
030358.jpg
030359.jpg
030360.jpg
030362.jpg
030363.jpg
030364.jpg
030365.jpg
030367.jpg
030368.jpg
030369.jpg
030371.jpg
030372.jpg
030374.jpg
030376.jpg
030377.jpg
030378.jpg
030379.jpg
030380.jpg
030381.jpg
030382.jpg
030383.jpg
030385.jpg
030386.jpg
030388.jpg
030389.jpg
030391.jpg
030393.jpg
030394.jpg
030395.jpg
030396.jpg
030397.jpg
030398.jpg
030399.jpg
030401.jpg
030403.jpg
030405.jpg
030406.jpg
030407.jpg
030410.jpg
030414.jpg
030415.jpg
030416.jpg
030417.jpg
030418.jpg
030419.jpg
030421.jpg
030422.jpg
030423.jpg
030426.jpg
030427.jpg
030428.jpg
030430.jpg
030431.jpg
030433.jpg
030435.jpg
030436.jpg
030437.jpg
030438.jpg
030440.jpg
030442.jpg
030445.jpg
030446.jpg
030447.jpg
030448.jpg
030450.jpg
030451.jpg
030452.jpg
030453.jpg
030455.jpg
030456.jpg
030458.jpg
030460.jpg
030461.jpg
030463.jpg
030464.jpg
030465.jpg
030467.jpg
030468.jpg
030469.jpg
030471.jpg
030472.jpg
030473.jpg
030474.jpg
040001.jpg
040007.jpg
040015.jpg
040018.jpg
040021.jpg
040028.jpg
040073.jpg
040085.jpg
040086.jpg
040100.jpg
040105.jpg
040118.jpg
040120.jpg
040126.jpg
040133.jpg
040143.jpg
040144.jpg
040159.jpg
040161.jpg
040182.jpg
040187.jpg
040193.jpg
040194.jpg
040201.jpg
040213.jpg
040215.jpg
040218.jpg
040224.jpg
040239.jpg
040243.jpg
040258.jpg
040261.jpg
040269.jpg
040275.jpg
040289.jpg
040304.jpg
040313.jpg
040326.jpg
040327.jpg
040350.jpg
040362.jpg
040366.jpg
040370.jpg
040371.jpg
040377.jpg
040396.jpg
040410.jpg
040423.jpg
040432.jpg
040466.jpg
040468.jpg
040472.jpg
040474.jpg
050003.jpg
050004.jpg
050047.jpg
050055.jpg
050056.jpg
050062.jpg
050086.jpg
050093.jpg
050120.jpg
050141.jpg
050148.jpg
050164.jpg
050226.jpg
050241.jpg
050274.jpg
050278.jpg
050291.jpg
050303.jpg
050363.jpg
060491.jpg
070001.jpg
070002.jpg
070003.jpg
070004.jpg
070005.jpg
070006.jpg
070007.jpg
070008.jpg
070009.jpg
070010.jpg
070011.jpg
070012.jpg
070013.jpg
070014.jpg
070015.jpg
070016.jpg
070017.jpg
070018.jpg
070019.jpg
070020.jpg
070021.jpg
070022.jpg
070023.jpg
070024.jpg
070025.jpg
070026.jpg
070027.jpg
070028.jpg
070029.jpg
070030.jpg
070031.jpg
070032.jpg
070033.jpg
070034.jpg
070035.jpg
070036.jpg
070037.jpg
070038.jpg
070040.jpg
070041.jpg
070042.jpg
070043.jpg
070044.jpg
070045.jpg
070046.jpg
070047.jpg
070048.jpg
070049.jpg
070050.jpg
070051.jpg
070052.jpg
070053.jpg
070054.jpg
070056.jpg
070057.jpg
070058.jpg
070059.jpg
070060.jpg
070061.jpg
070062.jpg
070063.jpg
070064.jpg
070065.jpg
070066.jpg
070067.jpg
070068.jpg
070069.jpg
070070.jpg
070071.jpg
070072.jpg
070073.jpg
070074.jpg
070075.jpg
070076.jpg
070077.jpg
070078.jpg
070079.jpg
070080.jpg
070081.jpg
070082.jpg
070083.jpg
070084.jpg
070085.jpg
070086.jpg
070087.jpg
070088.jpg
070089.jpg
070090.jpg
070091.jpg
070092.jpg
070093.jpg
070094.jpg
070095.jpg
070096.jpg
070097.jpg
070098.jpg
070099.jpg
070100.jpg
070101.jpg
070102.jpg
070103.jpg
070104.jpg
070105.jpg
070106.jpg
070107.jpg
070108.jpg
070109.jpg
070110.jpg
070111.jpg
070112.jpg
070113.jpg
070114.jpg
070115.jpg
070116.jpg
070117.jpg
070118.jpg
070119.jpg
070120.jpg
070121.jpg
070122.jpg
070123.jpg
070124.jpg
070125.jpg
070126.jpg
070127.jpg
070128.jpg
070129.jpg
070130.jpg
070131.jpg
070132.jpg
070133.jpg
070134.jpg
070135.jpg
070136.jpg
070137.jpg
070138.jpg
070139.jpg
070140.jpg
070141.jpg
070142.jpg
070143.jpg
070144.jpg
070145.jpg
070146.jpg
070147.jpg
070148.jpg
070149.jpg
070150.jpg
070151.jpg
070152.jpg
070153.jpg
070154.jpg
070155.jpg
070156.jpg
070158.jpg
070159.jpg
070160.jpg
070161.jpg
070162.jpg
070163.jpg
070164.jpg
070165.jpg
070166.jpg
070167.jpg
070168.jpg
070169.jpg
070171.jpg
070172.jpg
070173.jpg
070174.jpg
070175.jpg
070176.jpg
070177.jpg
070178.jpg
070179.jpg
070180.jpg
070181.jpg
070182.jpg
070183.jpg
070184.jpg
070185.jpg
070186.jpg
070187.jpg
070188.jpg
070189.jpg
070190.jpg
070191.jpg
070192.jpg
070193.jpg
070194.jpg
070195.jpg
070196.jpg
070197.jpg
070198.jpg
070199.jpg
070200.jpg
070201.jpg
070202.jpg
070203.jpg
070204.jpg
070205.jpg
070206.jpg
070207.jpg
070208.jpg
070209.jpg
070212.jpg
070213.jpg
070214.jpg
070215.jpg
070216.jpg
070217.jpg
070218.jpg
070219.jpg
070220.jpg
070221.jpg
070222.jpg
070223.jpg
070224.jpg
070225.jpg
070226.jpg
070227.jpg
070230.jpg
070231.jpg
070232.jpg
070234.jpg
070235.jpg
070236.jpg
070237.jpg
070238.jpg
070239.jpg
070240.jpg
070241.jpg
070242.jpg
070243.jpg
070244.jpg
070245.jpg
070246.jpg
070247.jpg
070248.jpg
070249.jpg
070250.jpg
070251.jpg
070252.jpg
070253.jpg
070254.jpg
070255.jpg
070256.jpg
070257.jpg
070258.jpg
070259.jpg
070260.jpg
070261.jpg
070262.jpg
070263.jpg
070264.jpg
070265.jpg
070266.jpg
070267.jpg
070268.jpg
070269.jpg
070270.jpg
070271.jpg
070272.jpg
070273.jpg
070274.jpg
070275.jpg
070276.jpg
070277.jpg
070278.jpg
070279.jpg
070280.jpg
070281.jpg
070282.jpg
070283.jpg
070284.jpg
070285.jpg
070286.jpg
070287.jpg
070288.jpg
070289.jpg
070290.jpg
070291.jpg
070292.jpg
070293.jpg
070294.jpg
070295.jpg
070296.jpg
070297.jpg
070298.jpg
070299.jpg
070300.jpg
070301.jpg
070302.jpg
070303.jpg
070304.jpg
070305.jpg
070306.jpg
070307.jpg
070309.jpg
070310.jpg
070311.jpg
070312.jpg
070313.jpg
070314.jpg
070315.jpg
070316.jpg
070317.jpg
070318.jpg
070319.jpg
070320.jpg
070321.jpg
070322.jpg
070323.jpg
070324.jpg
070325.jpg
070326.jpg
070327.jpg
070328.jpg
070329.jpg
070330.jpg
070331.jpg
070332.jpg
070333.jpg
070334.jpg
070335.jpg
070336.jpg
070337.jpg
070338.jpg
070339.jpg
070340.jpg
070341.jpg
070342.jpg
070343.jpg
070344.jpg
070345.jpg
070346.jpg
070347.jpg
070348.jpg
070349.jpg
070350.jpg
070351.jpg
070352.jpg
070353.jpg
070354.jpg
070355.jpg
070356.jpg
070357.jpg
070358.jpg
070359.jpg
070360.jpg
070361.jpg
070362.jpg
070364.jpg
070365.jpg
070366.jpg
070367.jpg
070368.jpg
070369.jpg
070370.jpg
070371.jpg
070372.jpg
070373.jpg
070374.jpg
070375.jpg
070376.jpg
070377.jpg
070378.jpg
070379.jpg
070380.jpg
070381.jpg
070382.jpg
070383.jpg
070384.jpg
070386.jpg
070387.jpg
070388.jpg
070389.jpg
070390.jpg
070391.jpg
070392.jpg
070393.jpg
070394.jpg
070395.jpg
070396.jpg
070397.jpg
070398.jpg
070399.jpg
070400.jpg
070401.jpg
070402.jpg
070403.jpg
070404.jpg
070405.jpg
070406.jpg
070407.jpg
070408.jpg
070409.jpg
070410.jpg
070411.jpg
070412.jpg
070413.jpg
070414.jpg
070415.jpg
070416.jpg
070417.jpg
070418.jpg
070419.jpg
070420.jpg
070421.jpg
070422.jpg
070423.jpg
070424.jpg
070425.jpg
070426.jpg
070427.jpg
070428.jpg
070429.jpg
070430.jpg
070431.jpg
070432.jpg
070433.jpg
070434.jpg
070435.jpg
070436.jpg
070437.jpg
070438.jpg
070439.jpg
070440.jpg
070441.jpg
070442.jpg
070443.jpg
070444.jpg
070445.jpg
070447.jpg
070448.jpg
070449.jpg
070450.jpg
070451.jpg
070452.jpg
070453.jpg
070454.jpg
080006.jpg
080027.jpg
080043.jpg
080049.jpg
080064.jpg
080068.jpg
080069.jpg
080074.jpg
080084.jpg
080089.jpg
080095.jpg
080212.jpg
080221.jpg
080312.jpg
080317.jpg
080333.jpg
080347.jpg
080359.jpg
080363.jpg
080410.jpg
080414.jpg
080434.jpg
080479.jpg
080487.jpg
080608.jpg
080616.jpg
080667.jpg
080699.jpg
080751.jpg
080793.jpg
080810.jpg
080819.jpg
080826.jpg
080828.jpg
080847.jpg
080873.jpg
080882.jpg
080919.jpg
080972.jpg
080973.jpg
080998.jpg
081046.jpg
081049.jpg
081053.jpg
081137.jpg
081177.jpg
081191.jpg
081194.jpg
081261.jpg
081289.jpg
081308.jpg
081324.jpg
081348.jpg
081377.jpg
081396.jpg
081430.jpg
081434.jpg
081466.jpg
081475.jpg
081489.jpg
090196.jpg
090234.jpg
090388.jpg
090827.jpg
090837.jpg
091126.jpg
091158.jpg
100001.jpg
100002.jpg
100005.jpg
100008.jpg
100009.jpg
100014.jpg
100015.jpg
100016.jpg
100018.jpg
100025.jpg
100026.jpg
100031.jpg
100032.jpg
100034.jpg
100035.jpg
100040.jpg
100043.jpg
100051.jpg
100052.jpg
100053.jpg
100054.jpg
100057.jpg
100058.jpg
100060.jpg
100061.jpg
100063.jpg
100065.jpg
100066.jpg
100067.jpg
100069.jpg
100072.jpg
100077.jpg
100078.jpg
100080.jpg
100084.jpg
100085.jpg
100088.jpg
100095.jpg
100097.jpg
100099.jpg
100102.jpg
100104.jpg
100107.jpg
100110.jpg
100111.jpg
100112.jpg
100114.jpg
100116.jpg
100120.jpg
100125.jpg
100137.jpg
100139.jpg
100143.jpg
100146.jpg
100147.jpg
100148.jpg
100155.jpg
100159.jpg
100160.jpg
100161.jpg
100163.jpg
100164.jpg
100166.jpg
100167.jpg
100169.jpg
100170.jpg
100171.jpg
100173.jpg
100174.jpg
100175.jpg
100176.jpg
100177.jpg
100179.jpg
100180.jpg
100181.jpg
100183.jpg
100187.jpg
100191.jpg
100193.jpg
100197.jpg
100201.jpg
100203.jpg
100204.jpg
100205.jpg
100209.jpg
100211.jpg
100213.jpg
100215.jpg
100216.jpg
100217.jpg
100219.jpg
100221.jpg
100224.jpg
100230.jpg
100231.jpg
100232.jpg
100233.jpg
100234.jpg
100239.jpg
100240.jpg
100241.jpg
100243.jpg
100245.jpg
100247.jpg
100249.jpg
100253.jpg
100258.jpg
100259.jpg
100262.jpg
100263.jpg
100265.jpg
100267.jpg
100268.jpg
100269.jpg
100272.jpg
100273.jpg
100275.jpg
100277.jpg
100278.jpg
100280.jpg
100282.jpg
100283.jpg
100285.jpg
100286.jpg
100293.jpg
100294.jpg
100297.jpg
100300.jpg
100301.jpg
100303.jpg
100304.jpg
100307.jpg
100312.jpg
100318.jpg
100319.jpg
100320.jpg
100321.jpg
100322.jpg
100323.jpg
100325.jpg
100326.jpg
100331.jpg
100336.jpg
100338.jpg
100340.jpg
100342.jpg
100343.jpg
100344.jpg
100351.jpg
100354.jpg
100356.jpg
100357.jpg
100358.jpg
100360.jpg
100361.jpg
100362.jpg
100363.jpg
100367.jpg
100370.jpg
100372.jpg
100378.jpg
100380.jpg
100381.jpg
100384.jpg
100385.jpg
100386.jpg
100387.jpg
100388.jpg
100389.jpg
100390.jpg
100395.jpg
100396.jpg
100397.jpg
100399.jpg
100400.jpg
100401.jpg
100403.jpg
100407.jpg
100409.jpg
100415.jpg
100419.jpg
100420.jpg
100422.jpg
100423.jpg
100425.jpg
100426.jpg
100428.jpg
100431.jpg
100433.jpg
100436.jpg
100438.jpg
100439.jpg
100440.jpg
100441.jpg
100442.jpg
100443.jpg
100444.jpg
100446.jpg
100447.jpg
100448.jpg
100452.jpg
100453.jpg
100456.jpg
100457.jpg
100458.jpg
100460.jpg
100463.jpg
100464.jpg
100467.jpg
100474.jpg
100477.jpg
100478.jpg
100479.jpg
100480.jpg
100483.jpg
100487.jpg
100491.jpg
100496.jpg
100498.jpg
100499.jpg
100501.jpg
100502.jpg
100504.jpg
100505.jpg
100506.jpg
100507.jpg
100508.jpg
100511.jpg
100512.jpg
100514.jpg
100516.jpg
100519.jpg
100523.jpg
100526.jpg
100527.jpg
100529.jpg
100533.jpg
100534.jpg
100535.jpg
100537.jpg
100538.jpg
100540.jpg
100542.jpg
100544.jpg
100546.jpg
100547.jpg
100555.jpg
100556.jpg
100560.jpg
100563.jpg
100567.jpg
100569.jpg
100570.jpg
100571.jpg
100572.jpg
100574.jpg
100576.jpg
100578.jpg
100579.jpg
100585.jpg
100587.jpg
100590.jpg
100593.jpg
100594.jpg
100595.jpg
100598.jpg
100602.jpg
100604.jpg
100605.jpg
100606.jpg
100608.jpg
100609.jpg
100610.jpg
100616.jpg
100618.jpg
100620.jpg
100621.jpg
100622.jpg
100623.jpg
100625.jpg
100628.jpg
100630.jpg
100632.jpg
100633.jpg
100635.jpg
100636.jpg
100638.jpg
100640.jpg
100643.jpg
100645.jpg
100647.jpg
100649.jpg
100651.jpg
100654.jpg
100657.jpg
100660.jpg
100662.jpg
100663.jpg
100664.jpg
100669.jpg
100672.jpg
100674.jpg
100675.jpg
100677.jpg
100680.jpg
100682.jpg
100684.jpg
100686.jpg
100687.jpg
100695.jpg
100698.jpg
100702.jpg
100706.jpg
100707.jpg
100708.jpg
100710.jpg
100714.jpg
100717.jpg
100718.jpg
100719.jpg
100723.jpg
100728.jpg
100731.jpg
100732.jpg
100735.jpg
100736.jpg
100739.jpg
100741.jpg
100742.jpg
100743.jpg
100744.jpg
100745.jpg
100748.jpg
100750.jpg
100751.jpg
100754.jpg
100757.jpg
100759.jpg
100760.jpg
100763.jpg
100766.jpg
100768.jpg
100770.jpg
100772.jpg
100775.jpg
100777.jpg
100778.jpg
100779.jpg
100780.jpg
100782.jpg
100783.jpg
100785.jpg
100786.jpg
100787.jpg
100790.jpg
100791.jpg
100792.jpg
100793.jpg
100797.jpg
100798.jpg
100799.jpg
100800.jpg
100801.jpg
100803.jpg
100807.jpg
100810.jpg
100812.jpg
100819.jpg
100820.jpg
100823.jpg
100827.jpg
100829.jpg
100830.jpg
100831.jpg
100832.jpg
100833.jpg
100834.jpg
100835.jpg
100839.jpg
100840.jpg
100841.jpg
100844.jpg
100845.jpg
100846.jpg
100847.jpg
100848.jpg
100851.jpg
100853.jpg
100854.jpg
100855.jpg
100856.jpg
100859.jpg
100862.jpg
100863.jpg
100865.jpg
100866.jpg
100867.jpg
100870.jpg
100873.jpg
100874.jpg
100878.jpg
100882.jpg
100885.jpg
100890.jpg
100896.jpg
100897.jpg
100898.jpg
100901.jpg
100903.jpg
100905.jpg
100909.jpg
100910.jpg
100911.jpg
100913.jpg
100914.jpg
100917.jpg
100918.jpg
100919.jpg
100922.jpg
100923.jpg
100924.jpg
100925.jpg
100932.jpg
100934.jpg
100937.jpg
100938.jpg
100943.jpg
100944.jpg
100946.jpg
100951.jpg
100952.jpg
100954.jpg
100955.jpg
100956.jpg
100959.jpg
100960.jpg
100961.jpg
100962.jpg
100965.jpg
100970.jpg
100975.jpg
100976.jpg
100982.jpg
100984.jpg
100987.jpg
100992.jpg
100996.jpg
100998.jpg
101000.jpg
101005.jpg
101008.jpg
101011.jpg
101013.jpg
101016.jpg
101017.jpg
101019.jpg
101020.jpg
101021.jpg
101027.jpg
101030.jpg
101031.jpg
101033.jpg
101034.jpg
101036.jpg
101037.jpg
101038.jpg
101039.jpg
101045.jpg
101053.jpg
101058.jpg
101060.jpg
101064.jpg
101067.jpg
101070.jpg
101072.jpg
101074.jpg
101075.jpg
101077.jpg
101079.jpg
101082.jpg
101083.jpg
101084.jpg
101086.jpg
101090.jpg
101092.jpg
101093.jpg
101094.jpg
101095.jpg
101096.jpg
101098.jpg
101099.jpg
101100.jpg
101102.jpg
101104.jpg
101105.jpg
101106.jpg
101107.jpg
101110.jpg
101112.jpg
101114.jpg
101115.jpg
101116.jpg
101117.jpg
101120.jpg
101123.jpg
101125.jpg
101126.jpg
101128.jpg
101130.jpg
101134.jpg
101135.jpg
101136.jpg
101143.jpg
101145.jpg
101147.jpg
101149.jpg
101150.jpg
101151.jpg
101153.jpg
101156.jpg
101157.jpg
101160.jpg
101163.jpg
101164.jpg
101165.jpg
101170.jpg
101173.jpg
101174.jpg
101175.jpg
101176.jpg
101178.jpg
101179.jpg
101181.jpg
101185.jpg
101186.jpg
101190.jpg
101191.jpg
101195.jpg
101198.jpg
101201.jpg
101204.jpg
101206.jpg
101207.jpg
101209.jpg
101212.jpg
101215.jpg
101216.jpg
101219.jpg
101221.jpg
101222.jpg
101224.jpg
101230.jpg
101232.jpg
101234.jpg
101235.jpg
101238.jpg
101240.jpg
101241.jpg
101243.jpg
101248.jpg
101251.jpg
101252.jpg
101253.jpg
101257.jpg
101258.jpg
101259.jpg
101266.jpg
101270.jpg
101273.jpg
101278.jpg
101279.jpg
101280.jpg
101281.jpg
101283.jpg
101284.jpg
101287.jpg
101288.jpg
101289.jpg
101290.jpg
101291.jpg
101294.jpg
101296.jpg
101297.jpg
101301.jpg
101304.jpg
101306.jpg
101307.jpg
101308.jpg
101310.jpg
101311.jpg
101316.jpg
101319.jpg
130001.jpg
130002.jpg
130003.jpg
130004.jpg
130005.jpg
130006.jpg
130007.jpg
130008.jpg
130009.jpg
130010.jpg
130011.jpg
130012.jpg
130013.jpg
130014.jpg
130015.jpg
130016.jpg
130017.jpg
130018.jpg
130019.jpg
130020.jpg
130021.jpg
130022.jpg
130023.jpg
130024.jpg
130025.jpg
130026.jpg
130027.jpg
130028.jpg
130029.jpg
130030.jpg
130031.jpg
130032.jpg
130033.jpg
130034.jpg
130035.jpg
130036.jpg
130037.jpg
130038.jpg
130039.jpg
130040.jpg
130041.jpg
130042.jpg
130043.jpg
130044.jpg
130045.jpg
130046.jpg
130047.jpg
130048.jpg
130049.jpg
130050.jpg
130051.jpg
130052.jpg
130053.jpg
130054.jpg
130055.jpg
130056.jpg
130057.jpg
130058.jpg
130059.jpg
130060.jpg
130061.jpg
130062.jpg
130063.jpg
130064.jpg
130065.jpg
130066.jpg
130067.jpg
130068.jpg
130069.jpg
130070.jpg
130071.jpg
130072.jpg
130073.jpg
130074.jpg
130075.jpg
130076.jpg
130077.jpg
130078.jpg
130079.jpg
130080.jpg
130081.jpg
130082.jpg
130083.jpg
130084.jpg
130085.jpg
130086.jpg
130087.jpg
130088.jpg
130089.jpg
130090.jpg
130091.jpg
130092.jpg
130093.jpg
130094.jpg
130095.jpg
130096.jpg
130097.jpg
130098.jpg
130099.jpg
130100.jpg
130101.jpg
130102.jpg
130103.jpg
130104.jpg
130105.jpg
130106.jpg
130107.jpg
130108.jpg
130109.jpg
130110.jpg
130111.jpg
130112.jpg
130113.jpg
130114.jpg
130115.jpg
130116.jpg
130117.jpg
130118.jpg
130119.jpg
130120.jpg
130121.jpg
130122.jpg
130123.jpg
130124.jpg
130125.jpg
130126.jpg
130127.jpg
130128.jpg
130129.jpg
130130.jpg
130131.jpg
130132.jpg
130133.jpg
130134.jpg
130135.jpg
130136.jpg
130137.jpg
130138.jpg
130139.jpg
130140.jpg
130141.jpg
130142.jpg
130143.jpg
130144.jpg
130145.jpg
130146.jpg
130147.jpg
130148.jpg
130149.jpg
130150.jpg
130151.jpg
130152.jpg
130153.jpg
130154.jpg
130155.jpg
130156.jpg
130157.jpg
130158.jpg
130159.jpg
130160.jpg
130161.jpg
130162.jpg
130163.jpg
130164.jpg
130165.jpg
130166.jpg
130167.jpg
130168.jpg
130169.jpg
130170.jpg
130171.jpg
130172.jpg
130173.jpg
130174.jpg
130175.jpg
130176.jpg
130177.jpg
130178.jpg
130179.jpg
130180.jpg
130181.jpg
130182.jpg
130183.jpg
130184.jpg
130185.jpg
130186.jpg
130187.jpg
130188.jpg
130189.jpg
130190.jpg
130191.jpg
130192.jpg
130193.jpg
130194.jpg
130195.jpg
130196.jpg
130197.jpg
130198.jpg
130199.jpg
130200.jpg
130201.jpg
130202.jpg
130203.jpg
130204.jpg
130205.jpg
130206.jpg
130207.jpg
130208.jpg
130209.jpg
130210.jpg
130211.jpg
130212.jpg
130213.jpg
130214.jpg
130215.jpg
130216.jpg
130217.jpg
130218.jpg
130219.jpg
130220.jpg
130221.jpg
130222.jpg
130223.jpg
130224.jpg
130225.jpg
130226.jpg
130227.jpg
130228.jpg
130229.jpg
130230.jpg
130231.jpg
130232.jpg
130233.jpg
130234.jpg
130235.jpg
130236.jpg
130237.jpg
130238.jpg
130239.jpg
130240.jpg
130241.jpg
130242.jpg
130243.jpg
130244.jpg
130245.jpg
130246.jpg
130247.jpg
130248.jpg
130249.jpg
130250.jpg
130251.jpg
130252.jpg
130253.jpg
130254.jpg
130255.jpg
130256.jpg
130257.jpg
130258.jpg
130259.jpg
130260.jpg
130261.jpg
130262.jpg
130263.jpg
130264.jpg
130265.jpg
130266.jpg
130267.jpg
130268.jpg
130269.jpg
130270.jpg
130271.jpg
130272.jpg
130273.jpg
130274.jpg
130275.jpg
130276.jpg
130277.jpg
130278.jpg
130279.jpg
130280.jpg
130281.jpg
130282.jpg
130283.jpg
130284.jpg
130285.jpg
130286.jpg
130287.jpg
130288.jpg
130289.jpg
130290.jpg
130291.jpg
130292.jpg
130293.jpg
130294.jpg
130295.jpg
130296.jpg
130297.jpg
130298.jpg
130299.jpg
130300.jpg
130301.jpg
130302.jpg
130303.jpg
130304.jpg
130305.jpg
130306.jpg
130307.jpg
130308.jpg
130309.jpg
130310.jpg
130311.jpg
130312.jpg
130313.jpg
130314.jpg
130315.jpg
130316.jpg
130317.jpg
130318.jpg
130319.jpg
130320.jpg
130321.jpg
130322.jpg
130323.jpg
130324.jpg
130325.jpg
130326.jpg
130327.jpg
130328.jpg
130329.jpg
130330.jpg
130331.jpg
130332.jpg
130333.jpg
130334.jpg
130335.jpg
130336.jpg
130337.jpg
130338.jpg
130339.jpg
130340.jpg
130341.jpg
130342.jpg
130343.jpg
130344.jpg
130345.jpg
130346.jpg
130347.jpg
130348.jpg
130349.jpg
130350.jpg
130351.jpg
130352.jpg
130353.jpg
130354.jpg
130355.jpg
130356.jpg
130357.jpg
130358.jpg
130359.jpg
130360.jpg
130361.jpg
130362.jpg
130363.jpg
130364.jpg
130365.jpg
130366.jpg
130367.jpg
130368.jpg
130369.jpg
130370.jpg
130371.jpg
130372.jpg
130373.jpg
130374.jpg
130375.jpg
130376.jpg
130377.jpg
130378.jpg
130379.jpg
130380.jpg
130381.jpg
130382.jpg
130383.jpg
130384.jpg
130385.jpg
130386.jpg
130387.jpg
130388.jpg
130389.jpg
130390.jpg
130391.jpg
130392.jpg
130393.jpg
130394.jpg
130395.jpg
130396.jpg
130397.jpg
130398.jpg
130399.jpg
130400.jpg
130401.jpg
130402.jpg
130403.jpg
130404.jpg
130405.jpg
130406.jpg
130407.jpg
130408.jpg
130409.jpg
130410.jpg
130411.jpg
130412.jpg
130413.jpg
130414.jpg
130415.jpg
130416.jpg
130417.jpg
130418.jpg
130419.jpg
130420.jpg
130421.jpg
130422.jpg
130423.jpg
130424.jpg
130425.jpg
130426.jpg
130427.jpg
130428.jpg
130429.jpg
130430.jpg
130431.jpg
130432.jpg
130433.jpg
130434.jpg
130435.jpg
130436.jpg
130437.jpg
130438.jpg
130439.jpg
130440.jpg
130441.jpg
130442.jpg
130443.jpg
130444.jpg
130445.jpg
130446.jpg
130447.jpg
130448.jpg
130449.jpg
130450.jpg
130451.jpg
130452.jpg
130453.jpg
130454.jpg
130455.jpg
130456.jpg
130457.jpg
130458.jpg
130459.jpg
130460.jpg
130461.jpg
130462.jpg
130463.jpg
130464.jpg
130465.jpg
130466.jpg
130467.jpg
130468.jpg
130469.jpg
130470.jpg
130471.jpg
130472.jpg
130473.jpg
130474.jpg
130475.jpg
130476.jpg
130477.jpg
130478.jpg
130479.jpg
130480.jpg
130481.jpg
130482.jpg
130483.jpg
130484.jpg
130485.jpg
130486.jpg
130487.jpg
130488.jpg
130489.jpg
130490.jpg
130491.jpg
130492.jpg
130493.jpg
130494.jpg
130495.jpg
130496.jpg
130497.jpg
130498.jpg
130499.jpg
130500.jpg
140001.jpg
140002.jpg
140003.jpg
140004.jpg
140005.jpg
140006.jpg
140007.jpg
140008.jpg
140009.jpg
140010.jpg
140011.jpg
140012.jpg
140013.jpg
140014.jpg
140015.jpg
140016.jpg
140017.jpg
140018.jpg
140019.jpg
140020.jpg
140021.jpg
140022.jpg
140023.jpg
140024.jpg
140025.jpg
140026.jpg
140027.jpg
140028.jpg
140029.jpg
140030.jpg
140031.jpg
140032.jpg
140033.jpg
140034.jpg
140035.jpg
140036.jpg
140037.jpg
140038.jpg
140039.jpg
140040.jpg
140041.jpg
140042.jpg
140043.jpg
140044.jpg
140045.jpg
140046.jpg
140047.jpg
140048.jpg
140049.jpg
140050.jpg
140051.jpg
140052.jpg
140053.jpg
140054.jpg
140055.jpg
140056.jpg
140057.jpg
140058.jpg
140059.jpg
140060.jpg
140061.jpg
140062.jpg
140063.jpg
140064.jpg
140065.jpg
140066.jpg
140067.jpg
140068.jpg
140069.jpg
140070.jpg
140071.jpg
140072.jpg
140073.jpg
140074.jpg
140075.jpg
140076.jpg
140077.jpg
140078.jpg
140079.jpg
140080.jpg
140081.jpg
140082.jpg
140083.jpg
140084.jpg
140085.jpg
140086.jpg
140087.jpg
140088.jpg
140089.jpg
140090.jpg
140091.jpg
140092.jpg
140093.jpg
140094.jpg
140095.jpg
140096.jpg
140097.jpg
140098.jpg
140099.jpg
140100.jpg
140101.jpg
140102.jpg
140103.jpg
140104.jpg
140105.jpg
140106.jpg
140107.jpg
140108.jpg
140109.jpg
140110.jpg
140111.jpg
140112.jpg
140113.jpg
140114.jpg
140115.jpg
140116.jpg
140117.jpg
140118.jpg
140119.jpg
140120.jpg
140121.jpg
140122.jpg
140123.jpg
140124.jpg
140125.jpg
140126.jpg
140127.jpg
140128.jpg
140129.jpg
140130.jpg
140131.jpg
140132.jpg
140133.jpg
140134.jpg
140135.jpg
140136.jpg
140137.jpg
140138.jpg
140139.jpg
140140.jpg
140141.jpg
140142.jpg
140143.jpg
140144.jpg
140145.jpg
140146.jpg
140147.jpg
140148.jpg
140149.jpg
140150.jpg
140151.jpg
140152.jpg
140153.jpg
140154.jpg
140155.jpg
140156.jpg
140157.jpg
140158.jpg
140159.jpg
140160.jpg
140161.jpg
140162.jpg
140163.jpg
140164.jpg
140165.jpg
140166.jpg
140167.jpg
140168.jpg
140169.jpg
140170.jpg
140171.jpg
140172.jpg
140173.jpg
140174.jpg
140175.jpg
140176.jpg
140177.jpg
140178.jpg
140179.jpg
140180.jpg
140181.jpg
140182.jpg
140183.jpg
140184.jpg
140185.jpg
140186.jpg
140187.jpg
140188.jpg
140189.jpg
140190.jpg
140191.jpg
140192.jpg
140193.jpg
140194.jpg
140195.jpg
140196.jpg
140197.jpg
140198.jpg
140199.jpg
140200.jpg
140201.jpg
140202.jpg
140203.jpg
140204.jpg
140205.jpg
140206.jpg
140207.jpg
140208.jpg
140209.jpg
140210.jpg
140211.jpg
140212.jpg
140213.jpg
140214.jpg
140215.jpg
140216.jpg
140217.jpg
140218.jpg
140219.jpg
140220.jpg
140221.jpg
140222.jpg
140223.jpg
140224.jpg
140225.jpg
140226.jpg
140227.jpg
140228.jpg
140229.jpg
140230.jpg
140231.jpg
140232.jpg
140233.jpg
140234.jpg
140235.jpg
140236.jpg
140237.jpg
140238.jpg
140239.jpg
140240.jpg
140241.jpg
140242.jpg
140243.jpg
140244.jpg
140245.jpg
140246.jpg
140247.jpg
140248.jpg
140249.jpg
140250.jpg
140251.jpg
140252.jpg
140253.jpg
140254.jpg
140255.jpg
140256.jpg
140257.jpg
140258.jpg
140259.jpg
140260.jpg
140261.jpg
140262.jpg
140263.jpg
140264.jpg
140265.jpg
140266.jpg
140267.jpg
140268.jpg
140269.jpg
140270.jpg
140271.jpg
140272.jpg
140273.jpg
140274.jpg
140275.jpg
140276.jpg
140277.jpg
140278.jpg
140279.jpg
140280.jpg
140281.jpg
140282.jpg
140283.jpg
140284.jpg
140285.jpg
140286.jpg
140287.jpg
140288.jpg
140289.jpg
140290.jpg
140291.jpg
140292.jpg
140293.jpg
140294.jpg
140295.jpg
140296.jpg
140297.jpg
140298.jpg
140299.jpg
140300.jpg
140301.jpg
140302.jpg
140303.jpg
140304.jpg
140305.jpg
140306.jpg
140307.jpg
140308.jpg
140309.jpg
140310.jpg
140311.jpg
140312.jpg
140313.jpg
140314.jpg
140315.jpg
140316.jpg
140317.jpg
140318.jpg
140319.jpg
140320.jpg
140321.jpg
140322.jpg
140323.jpg
140324.jpg
140325.jpg
140326.jpg
140327.jpg
140328.jpg
140329.jpg
140330.jpg
140331.jpg
140332.jpg
140333.jpg
140334.jpg
140335.jpg
140336.jpg
140337.jpg
140338.jpg
140339.jpg
140340.jpg
140341.jpg
140342.jpg
140343.jpg
140344.jpg
140345.jpg
140346.jpg
140347.jpg
140348.jpg
140349.jpg
140350.jpg
140351.jpg
140352.jpg
140353.jpg
140354.jpg
140355.jpg
140356.jpg
140357.jpg
140358.jpg
140359.jpg
140360.jpg
140361.jpg
140362.jpg
140363.jpg
140364.jpg
140365.jpg
140366.jpg
140367.jpg
140368.jpg
140369.jpg
140370.jpg
140371.jpg
140372.jpg
140373.jpg
140374.jpg
140375.jpg
140376.jpg
140377.jpg
140378.jpg
140379.jpg
140380.jpg
140381.jpg
140382.jpg
140383.jpg
140384.jpg
140385.jpg
140386.jpg
140387.jpg
140388.jpg
140389.jpg
140390.jpg
140391.jpg
140392.jpg
140393.jpg
140394.jpg
140395.jpg
140396.jpg
140397.jpg
140398.jpg
140399.jpg
140400.jpg
140401.jpg
140402.jpg
140403.jpg
140404.jpg
140405.jpg
140406.jpg
140407.jpg
140408.jpg
140409.jpg
140410.jpg
140411.jpg
140412.jpg
140413.jpg
140414.jpg
140415.jpg
140416.jpg
140417.jpg
140418.jpg
140419.jpg
140420.jpg
140421.jpg
140422.jpg
140423.jpg
140424.jpg
140425.jpg
140426.jpg
140427.jpg
140428.jpg
140429.jpg
140430.jpg
140431.jpg
140432.jpg
140433.jpg
140434.jpg
140435.jpg
140436.jpg
140437.jpg
140438.jpg
140439.jpg
140440.jpg
140441.jpg
140442.jpg
140443.jpg
140444.jpg
140445.jpg
140446.jpg
140447.jpg
140448.jpg
140449.jpg
140450.jpg
140451.jpg
140452.jpg
140453.jpg
140454.jpg
140455.jpg
140456.jpg
140457.jpg
140458.jpg
140459.jpg
140460.jpg
140461.jpg
140462.jpg
140463.jpg
140464.jpg
140465.jpg
140466.jpg
140467.jpg
140468.jpg
140469.jpg
140470.jpg
140471.jpg
140472.jpg
140473.jpg
140474.jpg
140475.jpg
140476.jpg
140477.jpg
140478.jpg
140479.jpg
140480.jpg
140481.jpg
140482.jpg
140483.jpg
140484.jpg
140485.jpg
140486.jpg
140487.jpg
140488.jpg
140489.jpg
140490.jpg
140491.jpg
140492.jpg
140493.jpg
140494.jpg
140495.jpg
140496.jpg
140497.jpg
140498.jpg
140499.jpg
140500.jpg
140501.jpg
140502.jpg
140503.jpg
140504.jpg
140505.jpg
140506.jpg
140507.jpg
140508.jpg
140509.jpg
140510.jpg
140511.jpg
140512.jpg
140513.jpg
140514.jpg
140515.jpg
140516.jpg
140517.jpg
140518.jpg
140519.jpg
140520.jpg
140521.jpg
140522.jpg
140523.jpg
140524.jpg
140525.jpg
140526.jpg
140527.jpg
140528.jpg
140529.jpg
140530.jpg
140531.jpg
140532.jpg
140533.jpg
140534.jpg
140535.jpg
140536.jpg
140537.jpg
140538.jpg
140539.jpg
140540.jpg
140541.jpg
140542.jpg
140543.jpg
140544.jpg
140545.jpg
140546.jpg
140547.jpg
140548.jpg
140549.jpg
140550.jpg
140551.jpg
140552.jpg
140553.jpg
140554.jpg
140555.jpg
140556.jpg
140557.jpg
140558.jpg
160001.jpg
160002.jpg
160003.jpg
160004.jpg
160005.jpg
160006.jpg
160007.jpg
160008.jpg
160009.jpg
160010.jpg
160011.jpg
160013.jpg
160014.jpg
160015.jpg
160016.jpg
160017.jpg
160018.jpg
160019.jpg
160020.jpg
160021.jpg
160022.jpg
160023.jpg
160024.jpg
160025.jpg
160026.jpg
160027.jpg
160028.jpg
160029.jpg
160030.jpg
160031.jpg
160032.jpg
160033.jpg
160034.jpg
160035.jpg
160036.jpg
160037.jpg
160038.jpg
160039.jpg
160040.jpg
160041.jpg
160042.jpg
160043.jpg
160044.jpg
160045.jpg
160046.jpg
160047.jpg
160048.jpg
160049.jpg
160050.jpg
160051.jpg
160052.jpg
160053.jpg
160054.jpg
160055.jpg
160056.jpg
160057.jpg
160058.jpg
160059.jpg
160060.jpg
160061.jpg
160062.jpg
160063.jpg
160064.jpg
160065.jpg
160066.jpg
160067.jpg
160069.jpg
160070.jpg
160071.jpg
160072.jpg
160073.jpg
160074.jpg
160075.jpg
160076.jpg
160077.jpg
160078.jpg
160079.jpg
160080.jpg
160081.jpg
160082.jpg
160083.jpg
160084.jpg
160085.jpg
160086.jpg
160087.jpg
160088.jpg
160089.jpg
160090.jpg
160091.jpg
160092.jpg
160093.jpg
160095.jpg
160096.jpg
160097.jpg
160098.jpg
160099.jpg
160100.jpg
160101.jpg
160102.jpg
160103.jpg
160104.jpg
160105.jpg
160106.jpg
160107.jpg
160108.jpg
160109.jpg
160110.jpg
160111.jpg
160112.jpg
160113.jpg
160114.jpg
160115.jpg
160116.jpg
160117.jpg
160118.jpg
160119.jpg
160120.jpg
160121.jpg
160122.jpg
160123.jpg
160124.jpg
160125.jpg
160126.jpg
160127.jpg
160128.jpg
160129.jpg
160130.jpg
160131.jpg
160132.jpg
160133.jpg
160134.jpg
160135.jpg
160136.jpg
160137.jpg
160138.jpg
160139.jpg
160140.jpg
160141.jpg
160142.jpg
160143.jpg
160144.jpg
160145.jpg
160146.jpg
160147.jpg
160148.jpg
160149.jpg
160150.jpg
160151.jpg
160152.jpg
160153.jpg
160154.jpg
160155.jpg
160156.jpg
160157.jpg
160158.jpg
160159.jpg
160160.jpg
160161.jpg
160162.jpg
160163.jpg
160164.jpg
160165.jpg
160166.jpg
160167.jpg
160168.jpg
160169.jpg
160170.jpg
160171.jpg
160172.jpg
160173.jpg
160174.jpg
160175.jpg
160176.jpg
160177.jpg
160178.jpg
160179.jpg
160180.jpg
160181.jpg
160182.jpg
160183.jpg
160184.jpg
160185.jpg
160186.jpg
160187.jpg
160188.jpg
160189.jpg
160190.jpg
160191.jpg
160192.jpg
160193.jpg
160194.jpg
160195.jpg
160196.jpg
160197.jpg
160198.jpg
160199.jpg
160200.jpg
160201.jpg
160202.jpg
160203.jpg
160204.jpg
160205.jpg
160206.jpg
160207.jpg
160208.jpg
160209.jpg
160210.jpg
160211.jpg
160212.jpg
160213.jpg
160214.jpg
160215.jpg
160216.jpg
160217.jpg
160218.jpg
160219.jpg
160220.jpg
160221.jpg
160222.jpg
160223.jpg
160224.jpg
160225.jpg
160226.jpg
160227.jpg
160228.jpg
160229.jpg
160230.jpg
160231.jpg
160232.jpg
160233.jpg
160234.jpg
160235.jpg
160236.jpg
160237.jpg
160238.jpg
160239.jpg
160240.jpg
160241.jpg
160242.jpg
160243.jpg
160244.jpg
160245.jpg
160246.jpg
160247.jpg
160248.jpg
160249.jpg
160250.jpg
160251.jpg
160252.jpg
160253.jpg
160254.jpg
160255.jpg
160256.jpg
160257.jpg
160258.jpg
160259.jpg
160260.jpg
160261.jpg
160262.jpg
160263.jpg
160264.jpg
160265.jpg
160266.jpg
160267.jpg
160268.jpg
160269.jpg
160270.jpg
160271.jpg
160272.jpg
160273.jpg
160274.jpg
160275.jpg
160276.jpg
160277.jpg
160278.jpg
160279.jpg
160280.jpg
160281.jpg
160282.jpg
160283.jpg
160284.jpg
160285.jpg
160286.jpg
160287.jpg
160288.jpg
160289.jpg
160290.jpg
160291.jpg
160292.jpg
160293.jpg
160294.jpg
160295.jpg
160296.jpg
160297.jpg
160298.jpg
160299.jpg
160300.jpg
160301.jpg
160302.jpg
160303.jpg
160304.jpg
160305.jpg
160306.jpg
160307.jpg
160308.jpg
160309.jpg
160310.jpg
160311.jpg
160312.jpg
160313.jpg
160314.jpg
160315.jpg
160316.jpg
160317.jpg
160318.jpg
160319.jpg
160320.jpg
160321.jpg
160322.jpg
160323.jpg
160324.jpg
160325.jpg
160326.jpg
160327.jpg
160328.jpg
160329.jpg
160330.jpg
160331.jpg
160332.jpg
160333.jpg
160334.jpg
160335.jpg
160336.jpg
160337.jpg
160338.jpg
160339.jpg
160340.jpg
160341.jpg
160342.jpg
160343.jpg
160344.jpg
160345.jpg
160346.jpg
160347.jpg
160348.jpg
160349.jpg
160350.jpg
160351.jpg
160352.jpg
160353.jpg
160354.jpg
160355.jpg
160356.jpg
160357.jpg
160358.jpg
160359.jpg
160360.jpg
160361.jpg
160362.jpg
160363.jpg
160364.jpg
160365.jpg
160366.jpg
160367.jpg
160368.jpg
160369.jpg
160370.jpg
160371.jpg
160372.jpg
160373.jpg
160375.jpg
160376.jpg
160377.jpg
160378.jpg
160379.jpg
160380.jpg
160381.jpg
160382.jpg
160383.jpg
160384.jpg
160385.jpg
160386.jpg
160387.jpg
160388.jpg
160389.jpg
160390.jpg
160391.jpg
160392.jpg
160393.jpg
160394.jpg
160395.jpg
160396.jpg
160397.jpg
160398.jpg
160399.jpg
160400.jpg
160401.jpg
160402.jpg
160403.jpg
160404.jpg
160405.jpg
160407.jpg
160408.jpg
160409.jpg
160410.jpg
160412.jpg
160413.jpg
160414.jpg
160415.jpg
160416.jpg
160417.jpg
160418.jpg
160419.jpg
160420.jpg
160421.jpg
160422.jpg
160423.jpg
160424.jpg
160425.jpg
160426.jpg
160427.jpg
160428.jpg
160429.jpg
160430.jpg
160431.jpg
160432.jpg
160433.jpg
160434.jpg
160435.jpg
160436.jpg
160437.jpg
160438.jpg
160439.jpg
160440.jpg
160441.jpg
160442.jpg
160443.jpg
160444.jpg
160445.jpg
160446.jpg
160447.jpg
160448.jpg
160449.jpg
160450.jpg
160451.jpg
160452.jpg
160453.jpg
160454.jpg
160455.jpg
160456.jpg
160457.jpg
160458.jpg
160459.jpg
160460.jpg
160461.jpg
160462.jpg
160463.jpg
160464.jpg
160465.jpg
160466.jpg
160467.jpg
160468.jpg
160469.jpg
160470.jpg
160471.jpg
160472.jpg
160473.jpg
160474.jpg
160475.jpg
160476.jpg
160477.jpg
160478.jpg
160479.jpg
160480.jpg
160481.jpg
160482.jpg
160483.jpg
160484.jpg
160485.jpg
160486.jpg
160487.jpg
160488.jpg
160489.jpg
160490.jpg
160491.jpg
160492.jpg
160493.jpg
160494.jpg
160495.jpg
160496.jpg
160497.jpg
160498.jpg
160499.jpg
160500.jpg
160501.jpg
160502.jpg
160503.jpg
160504.jpg
160505.jpg
160506.jpg
160507.jpg
160508.jpg
160509.jpg
160510.jpg
160511.jpg
160512.jpg
160513.jpg
160514.jpg
160515.jpg
160516.jpg
160517.jpg
160518.jpg
160519.jpg
160520.jpg
160521.jpg
160522.jpg
160523.jpg
160524.jpg
160525.jpg
160526.jpg
160527.jpg
160528.jpg
160529.jpg
160530.jpg
160531.jpg
160532.jpg
160533.jpg
160534.jpg
160535.jpg
160536.jpg
160537.jpg
160538.jpg
160539.jpg
160540.jpg
160541.jpg
160542.jpg
160543.jpg
160544.jpg
160545.jpg
160546.jpg
160547.jpg
160548.jpg
160549.jpg
160550.jpg
160551.jpg
160552.jpg
160553.jpg
160554.jpg
160555.jpg
160556.jpg
160557.jpg
160558.jpg
160559.jpg
160560.jpg
160561.jpg
160562.jpg
160563.jpg
160564.jpg
160565.jpg
160566.jpg
160567.jpg
160568.jpg
160569.jpg
160570.jpg
160571.jpg
160572.jpg
160573.jpg
170001.jpg
170002.jpg
170003.jpg
170004.jpg
170005.jpg
170006.jpg
170007.jpg
170008.jpg
170009.jpg
170010.jpg
170011.jpg
170012.jpg
170013.jpg
170014.jpg
170015.jpg
170016.jpg
170017.jpg
170018.jpg
170019.jpg
170020.jpg
170021.jpg
170022.jpg
170023.jpg
170024.jpg
170025.jpg
170026.jpg
170027.jpg
170028.jpg
170029.jpg
170030.jpg
170031.jpg
170032.jpg
170033.jpg
170034.jpg
170035.jpg
170036.jpg
170037.jpg
170038.jpg
170039.jpg
170040.jpg
170041.jpg
170042.jpg
170043.jpg
170044.jpg
170045.jpg
170046.jpg
170047.jpg
170048.jpg
170049.jpg
170050.jpg
170051.jpg
170052.jpg
170053.jpg
170054.jpg
170055.jpg
170056.jpg
170057.jpg
170058.jpg
170059.jpg
170060.jpg
170061.jpg
170062.jpg
170063.jpg
170064.jpg
170065.jpg
170066.jpg
170067.jpg
170068.jpg
170069.jpg
170070.jpg
170071.jpg
170072.jpg
170073.jpg
170074.jpg
170075.jpg
170076.jpg
170077.jpg
170078.jpg
170079.jpg
170080.jpg
170081.jpg
170082.jpg
170083.jpg
170084.jpg
170085.jpg
170086.jpg
170087.jpg
170088.jpg
170089.jpg
170090.jpg
170091.jpg
170092.jpg
170093.jpg
170094.jpg
170095.jpg
170096.jpg
170097.jpg
170098.jpg
170099.jpg
170100.jpg
170101.jpg
170102.jpg
170103.jpg
170104.jpg
170105.jpg
170106.jpg
170107.jpg
170108.jpg
170109.jpg
170110.jpg
170111.jpg
170112.jpg
170113.jpg
170114.jpg
170115.jpg
170116.jpg
170117.jpg
170118.jpg
170119.jpg
170120.jpg
170121.jpg
170122.jpg
170123.jpg
170124.jpg
170125.jpg
170126.jpg
170127.jpg
170128.jpg
170129.jpg
170130.jpg
170131.jpg
170132.jpg
170133.jpg
170134.jpg
170135.jpg
170136.jpg
170137.jpg
170138.jpg
170139.jpg
170140.jpg
170141.jpg
170142.jpg
170143.jpg
170144.jpg
170145.jpg
170146.jpg
170147.jpg
170148.jpg
170149.jpg
170150.jpg
170151.jpg
170152.jpg
170153.jpg
170154.jpg
170155.jpg
170156.jpg
170157.jpg
170158.jpg
170159.jpg
170160.jpg
170161.jpg
170162.jpg
170163.jpg
170164.jpg
170165.jpg
170166.jpg
170167.jpg
170168.jpg
170169.jpg
170170.jpg
170171.jpg
170172.jpg
170173.jpg
170174.jpg
170175.jpg
170176.jpg
170177.jpg
170178.jpg
170179.jpg
170180.jpg
170181.jpg
170182.jpg
170183.jpg
170184.jpg
170185.jpg
170186.jpg
170187.jpg
170188.jpg
170189.jpg
170190.jpg
170191.jpg
170192.jpg
170193.jpg
170194.jpg
170195.jpg
170196.jpg
170197.jpg
170198.jpg
170199.jpg
170200.jpg
170201.jpg
170202.jpg
170203.jpg
170204.jpg
170205.jpg
170206.jpg
170207.jpg
170208.jpg
170209.jpg
170210.jpg
170211.jpg
170212.jpg
170213.jpg
170214.jpg
170215.jpg
170216.jpg
170217.jpg
170218.jpg
170219.jpg
170220.jpg
170221.jpg
170222.jpg
170223.jpg
170224.jpg
170225.jpg
170226.jpg
170227.jpg
170228.jpg
170229.jpg
170230.jpg
170231.jpg
170232.jpg
170233.jpg
170234.jpg
170235.jpg
170236.jpg
170237.jpg
170238.jpg
170239.jpg
170240.jpg
170241.jpg
170242.jpg
170243.jpg
170244.jpg
170245.jpg
170246.jpg
170247.jpg
170248.jpg
170249.jpg
170250.jpg
170251.jpg
170252.jpg
170253.jpg
170254.jpg
170255.jpg
170256.jpg
170257.jpg
170258.jpg
170259.jpg
170260.jpg
170261.jpg
170262.jpg
170263.jpg
170264.jpg
170265.jpg
170266.jpg
170267.jpg
170268.jpg
170269.jpg
170270.jpg
170271.jpg
170272.jpg
170273.jpg
170274.jpg
170275.jpg
170276.jpg
170277.jpg
170278.jpg
170279.jpg
170280.jpg
170281.jpg
170282.jpg
170283.jpg
170284.jpg
170285.jpg
170286.jpg
170287.jpg
170288.jpg
170289.jpg
170290.jpg
170291.jpg
170292.jpg
170293.jpg
170294.jpg
170295.jpg
170296.jpg
170297.jpg
170298.jpg
170299.jpg
170300.jpg
170301.jpg
170302.jpg
170303.jpg
170304.jpg
170305.jpg
170306.jpg
170307.jpg
170308.jpg
170309.jpg
170310.jpg
170311.jpg
170312.jpg
170313.jpg
170314.jpg
170315.jpg
170316.jpg
170317.jpg
170318.jpg
170319.jpg
170320.jpg
170321.jpg
170322.jpg
170323.jpg
170324.jpg
170325.jpg
170326.jpg
170327.jpg
170328.jpg
170329.jpg
170330.jpg
170331.jpg
170332.jpg
170333.jpg
170334.jpg
170335.jpg
170336.jpg
170337.jpg
170338.jpg
170339.jpg
170340.jpg
170341.jpg
170342.jpg
170343.jpg
170344.jpg
170345.jpg
170346.jpg
170347.jpg
170348.jpg
170349.jpg
170350.jpg
170351.jpg
170352.jpg
170353.jpg
170354.jpg
170355.jpg
170356.jpg
170357.jpg
170358.jpg
170359.jpg
170360.jpg
170361.jpg
170362.jpg
170363.jpg
170364.jpg
170365.jpg
170366.jpg
170367.jpg
170368.jpg
170369.jpg
170370.jpg
170371.jpg
170372.jpg
170373.jpg
170374.jpg
170375.jpg
170376.jpg
170377.jpg
170378.jpg
170379.jpg
170380.jpg
170381.jpg
170382.jpg
170383.jpg
170384.jpg
170385.jpg
170386.jpg
170387.jpg
170388.jpg
170389.jpg
170390.jpg
170391.jpg
170392.jpg
170393.jpg
170394.jpg
170395.jpg
170396.jpg
170397.jpg
170398.jpg
170399.jpg
170400.jpg
170401.jpg
170402.jpg
170403.jpg
170404.jpg
170405.jpg
170406.jpg
170407.jpg
170408.jpg
170409.jpg
170410.jpg
170411.jpg
170412.jpg
170413.jpg
170414.jpg
170415.jpg
170416.jpg
170417.jpg
170418.jpg
170419.jpg
170420.jpg
170421.jpg
170422.jpg
170423.jpg
170424.jpg
170425.jpg
170426.jpg
170427.jpg
170428.jpg
170429.jpg
170430.jpg
170431.jpg
170432.jpg
170433.jpg
170434.jpg
170435.jpg
170436.jpg
170437.jpg
170438.jpg
170439.jpg
170440.jpg
170441.jpg
170442.jpg
170443.jpg
170444.jpg
170445.jpg
170446.jpg
170447.jpg
170448.jpg
170449.jpg
170450.jpg
170451.jpg
170452.jpg
170453.jpg
170454.jpg
170455.jpg
170456.jpg
170457.jpg
170458.jpg
170459.jpg
170460.jpg
170461.jpg
170462.jpg
170463.jpg
170464.jpg
170465.jpg
170466.jpg
170467.jpg
170468.jpg
170469.jpg
170470.jpg
170471.jpg
170472.jpg
170473.jpg
170474.jpg
170475.jpg
170476.jpg
170477.jpg
170478.jpg
170479.jpg
170480.jpg
170481.jpg
170482.jpg
170483.jpg
170484.jpg
170485.jpg
170486.jpg
170487.jpg
170488.jpg
170489.jpg
170490.jpg
170491.jpg
170492.jpg
170493.jpg
170494.jpg
170495.jpg
170496.jpg
170497.jpg
170498.jpg
170499.jpg
170500.jpg
170501.jpg
170502.jpg
170503.jpg
170504.jpg
170505.jpg
170506.jpg
170507.jpg
170508.jpg
170509.jpg
170510.jpg
170511.jpg
170512.jpg
180001.jpg
180002.jpg
180003.jpg
180004.jpg
180005.jpg
180006.jpg
180007.jpg
180008.jpg
180009.jpg
180011.jpg
180012.jpg
180013.jpg
180014.jpg
180015.jpg
180016.jpg
180017.jpg
180018.jpg
180019.jpg
180020.jpg
180021.jpg
180022.jpg
180023.jpg
180024.jpg
180025.jpg
180026.jpg
180027.jpg
180028.jpg
180029.jpg
180030.jpg
180031.jpg
180032.jpg
180033.jpg
180034.jpg
180035.jpg
180036.jpg
180037.jpg
180038.jpg
180039.jpg
180040.jpg
180041.jpg
180042.jpg
180043.jpg
180044.jpg
180045.jpg
180046.jpg
180047.jpg
180048.jpg
180049.jpg
180050.jpg
180051.jpg
180052.jpg
180053.jpg
180054.jpg
180055.jpg
180056.jpg
180057.jpg
180058.jpg
180059.jpg
180060.jpg
180061.jpg
180062.jpg
180063.jpg
180064.jpg
180065.jpg
180066.jpg
180067.jpg
180068.jpg
180069.jpg
180070.jpg
180071.jpg
180072.jpg
180073.jpg
180074.jpg
180075.jpg
180076.jpg
180077.jpg
180078.jpg
180079.jpg
180080.jpg
180081.jpg
180082.jpg
180083.jpg
180084.jpg
180085.jpg
180086.jpg
180087.jpg
180088.jpg
180089.jpg
180090.jpg
180091.jpg
180092.jpg
180093.jpg
180094.jpg
180095.jpg
180096.jpg
180097.jpg
180098.jpg
180099.jpg
180100.jpg
180101.jpg
180102.jpg
180103.jpg
180104.jpg
180105.jpg
180106.jpg
180107.jpg
180108.jpg
180109.jpg
180110.jpg
180111.jpg
180112.jpg
180113.jpg
180114.jpg
180115.jpg
180116.jpg
180117.jpg
180118.jpg
180119.jpg
180120.jpg
180121.jpg
180122.jpg
180123.jpg
180124.jpg
180125.jpg
180126.jpg
180127.jpg
180128.jpg
180129.jpg
180130.jpg
180131.jpg
180132.jpg
180133.jpg
180134.jpg
180135.jpg
180136.jpg
180137.jpg
180138.jpg
180139.jpg
180140.jpg
180141.jpg
180142.jpg
180143.jpg
180144.jpg
180145.jpg
180146.jpg
180147.jpg
180148.jpg
180149.jpg
180150.jpg
180151.jpg
180152.jpg
180153.jpg
180154.jpg
180155.jpg
180156.jpg
180157.jpg
180158.jpg
180159.jpg
180160.jpg
180161.jpg
180162.jpg
180163.jpg
180164.jpg
180165.jpg
180166.jpg
180167.jpg
180168.jpg
180169.jpg
180170.jpg
180171.jpg
180172.jpg
180173.jpg
180174.jpg
180175.jpg
180176.jpg
180177.jpg
180178.jpg
180179.jpg
180180.jpg
180181.jpg
180182.jpg
180183.jpg
180184.jpg
180185.jpg
180186.jpg
180187.jpg
180188.jpg
180189.jpg
180190.jpg
180191.jpg
180192.jpg
180193.jpg
180194.jpg
180195.jpg
180196.jpg
180197.jpg
180198.jpg
180199.jpg
180200.jpg
180201.jpg
180202.jpg
180203.jpg
180204.jpg
180205.jpg
180206.jpg
180207.jpg
180208.jpg
180209.jpg
180210.jpg
180211.jpg
180212.jpg
180213.jpg
180214.jpg
180215.jpg
180216.jpg
180217.jpg
180218.jpg
180219.jpg
180220.jpg
180221.jpg
180223.jpg
180224.jpg
180225.jpg
180226.jpg
180227.jpg
180228.jpg
180229.jpg
180230.jpg
180231.jpg
180232.jpg
180233.jpg
180234.jpg
180235.jpg
180236.jpg
180237.jpg
180238.jpg
180239.jpg
180240.jpg
180241.jpg
180242.jpg
180243.jpg
180244.jpg
180245.jpg
180246.jpg
180247.jpg
180248.jpg
180249.jpg
180250.jpg
180251.jpg
180252.jpg
180253.jpg
180254.jpg
180255.jpg
180256.jpg
180257.jpg
180258.jpg
180259.jpg
180260.jpg
180261.jpg
180262.jpg
180263.jpg
180264.jpg
180265.jpg
180266.jpg
180267.jpg
180268.jpg
180269.jpg
180270.jpg
180271.jpg
180272.jpg
180273.jpg
180274.jpg
180275.jpg
180276.jpg
180277.jpg
180278.jpg
180279.jpg
180280.jpg
180281.jpg
180282.jpg
180283.jpg
180284.jpg
180285.jpg
180286.jpg
180287.jpg
180288.jpg
180289.jpg
180290.jpg
180291.jpg
180292.jpg
180293.jpg
180294.jpg
180295.jpg
180296.jpg
180297.jpg
180298.jpg
180299.jpg
180300.jpg
180301.jpg
180302.jpg
180303.jpg
180304.jpg
180305.jpg
180306.jpg
180307.jpg
180308.jpg
180309.jpg
180310.jpg
180311.jpg
180312.jpg
180313.jpg
180314.jpg
180315.jpg
180316.jpg
180317.jpg
180318.jpg
180319.jpg
180320.jpg
180321.jpg
180322.jpg
180323.jpg
180324.jpg
180325.jpg
180326.jpg
180327.jpg
180328.jpg
180329.jpg
180330.jpg
180331.jpg
180332.jpg
180333.jpg
180334.jpg
180335.jpg
180336.jpg
180337.jpg
180338.jpg
180339.jpg
180340.jpg
180341.jpg
180342.jpg
180343.jpg
180344.jpg
180345.jpg
180346.jpg
180347.jpg
180348.jpg
180349.jpg
180350.jpg
180351.jpg
180352.jpg
180353.jpg
180354.jpg
180355.jpg
180356.jpg
180357.jpg
180358.jpg
180359.jpg
180360.jpg
180361.jpg
180362.jpg
180363.jpg
180364.jpg
180365.jpg
180366.jpg
180367.jpg
180368.jpg
180369.jpg
180370.jpg
180371.jpg
180372.jpg
180373.jpg
180374.jpg
180375.jpg
180376.jpg
180377.jpg
180378.jpg
180379.jpg
180380.jpg
180381.jpg
180382.jpg
180383.jpg
180384.jpg
180385.jpg
180386.jpg
180387.jpg
180388.jpg
180389.jpg
180390.jpg
180391.jpg
180392.jpg
180393.jpg
180394.jpg
180395.jpg
180396.jpg
180397.jpg
180398.jpg
180399.jpg
180400.jpg
180401.jpg
180402.jpg
180403.jpg
180404.jpg
180405.jpg
180406.jpg
180407.jpg
180408.jpg
250001.jpg
250002.jpg
250003.jpg
250004.jpg
250007.jpg
250008.jpg
250009.jpg
250011.jpg
250012.jpg
250014.jpg
250016.jpg
250021.jpg
250022.jpg
250024.jpg
250025.jpg
250027.jpg
250028.jpg
250029.jpg
250031.jpg
250033.jpg
250034.jpg
250035.jpg
250037.jpg
250039.jpg
250042.jpg
250044.jpg
250045.jpg
250047.jpg
250048.jpg
250049.jpg
250050.jpg
250051.jpg
250053.jpg
250055.jpg
250056.jpg
250057.jpg
250061.jpg
250062.jpg
250064.jpg
250065.jpg
250066.jpg
250067.jpg
250068.jpg
250070.jpg
250071.jpg
250073.jpg
250075.jpg
250077.jpg
250080.jpg
250081.jpg
250082.jpg
250085.jpg
250086.jpg
250088.jpg
250089.jpg
250090.jpg
250091.jpg
250092.jpg
250093.jpg
250094.jpg
250096.jpg
250097.jpg
250098.jpg
250100.jpg
250101.jpg
250102.jpg
250104.jpg
250105.jpg
250106.jpg
250107.jpg
250108.jpg
250109.jpg
250110.jpg
250111.jpg
250112.jpg
250113.jpg
250114.jpg
250116.jpg
250117.jpg
250120.jpg
250122.jpg
250123.jpg
250124.jpg
250125.jpg
250126.jpg
250127.jpg
250128.jpg
250129.jpg
250130.jpg
250131.jpg
250132.jpg
250133.jpg
250135.jpg
250136.jpg
250138.jpg
250139.jpg
250140.jpg
250141.jpg
250142.jpg
250143.jpg
250144.jpg
250145.jpg
250146.jpg
250147.jpg
250149.jpg
250150.jpg
250151.jpg
250152.jpg
250153.jpg
250154.jpg
250155.jpg
250157.jpg
250158.jpg
250160.jpg
250162.jpg
250164.jpg
250165.jpg
250169.jpg
250170.jpg
250174.jpg
250177.jpg
250178.jpg
250179.jpg
250180.jpg
250181.jpg
250182.jpg
250183.jpg
250184.jpg
250186.jpg
250187.jpg
250188.jpg
250189.jpg
250190.jpg
250192.jpg
250193.jpg
250194.jpg
250195.jpg
250196.jpg
250198.jpg
250201.jpg
250202.jpg
250203.jpg
250204.jpg
250205.jpg
250206.jpg
250207.jpg
250208.jpg
250211.jpg
250212.jpg
250213.jpg
250215.jpg
250217.jpg
250218.jpg
250219.jpg
250220.jpg
250221.jpg
250223.jpg
250224.jpg
250226.jpg
250229.jpg
250230.jpg
250231.jpg
250232.jpg
250233.jpg
250234.jpg
250236.jpg
250237.jpg
250238.jpg
250239.jpg
250240.jpg
250241.jpg
250243.jpg
250244.jpg
250245.jpg
250246.jpg
250247.jpg
250249.jpg
250250.jpg
250252.jpg
250253.jpg
250254.jpg
250256.jpg
250257.jpg
250258.jpg
250259.jpg
250261.jpg
250262.jpg
250263.jpg
250264.jpg
250265.jpg
250266.jpg
250270.jpg
250273.jpg
250274.jpg
250275.jpg
250278.jpg
250279.jpg
250280.jpg
250282.jpg
250284.jpg
250285.jpg
250286.jpg
250287.jpg
250288.jpg
250289.jpg
250290.jpg
250291.jpg
250292.jpg
250293.jpg
250295.jpg
250297.jpg
250304.jpg
250305.jpg
250306.jpg
250308.jpg
250309.jpg
250312.jpg
250313.jpg
250314.jpg
250318.jpg
250319.jpg
250320.jpg
250322.jpg
250324.jpg
250325.jpg
250326.jpg
250327.jpg
250329.jpg
250330.jpg
250332.jpg
250335.jpg
250336.jpg
250337.jpg
250338.jpg
250339.jpg
250340.jpg
250342.jpg
250343.jpg
250345.jpg
250346.jpg
250347.jpg
250350.jpg
250351.jpg
250352.jpg
250354.jpg
250355.jpg
250356.jpg
250357.jpg
250358.jpg
250359.jpg
250360.jpg
250361.jpg
250362.jpg
250363.jpg
250364.jpg
250365.jpg
250367.jpg
250369.jpg
250370.jpg
250372.jpg
250373.jpg
250374.jpg
250377.jpg
250378.jpg
250379.jpg
250380.jpg
250381.jpg
250382.jpg
250383.jpg
250384.jpg
250385.jpg
250386.jpg
250388.jpg
250390.jpg
250391.jpg
250392.jpg
250393.jpg
250395.jpg
250398.jpg
250400.jpg
250401.jpg
250402.jpg
250404.jpg
250405.jpg
250407.jpg
250410.jpg
250411.jpg
250412.jpg
250413.jpg
250415.jpg
250416.jpg
250417.jpg
250418.jpg
250420.jpg
250421.jpg
250422.jpg
250423.jpg
010001.jpg
010003.jpg
010004.jpg
010005.jpg
010006.jpg
010007.jpg
010008.jpg
010010.jpg
010011.jpg
010012.jpg
010014.jpg
010015.jpg
010016.jpg
010017.jpg
010018.jpg
010019.jpg
010020.jpg
010021.jpg
010022.jpg
010023.jpg
010024.jpg
010025.jpg
010026.jpg
010027.jpg
010028.jpg
010029.jpg
010030.jpg
010031.jpg
010033.jpg
010034.jpg
010035.jpg
010036.jpg
010037.jpg
010038.jpg
010039.jpg
010041.jpg
010042.jpg
010043.jpg
010044.jpg
010046.jpg
010047.jpg
010048.jpg
010049.jpg
010050.jpg
010051.jpg
010052.jpg
010053.jpg
010054.jpg
010055.jpg
010056.jpg
010057.jpg
010058.jpg
010059.jpg
010061.jpg
010062.jpg
010063.jpg
010064.jpg
010065.jpg
010066.jpg
010068.jpg
010069.jpg
010070.jpg
010071.jpg
010073.jpg
010074.jpg
010075.jpg
010077.jpg
010078.jpg
010079.jpg
010080.jpg
010081.jpg
010083.jpg
010084.jpg
010085.jpg
010086.jpg
010087.jpg
010088.jpg
010089.jpg
010090.jpg
010091.jpg
010092.jpg
010093.jpg
010094.jpg
010095.jpg
010096.jpg
010098.jpg
010099.jpg
010100.jpg
010101.jpg
010102.jpg
010103.jpg
010104.jpg
010105.jpg
010107.jpg
010109.jpg
010110.jpg
010111.jpg
010113.jpg
010114.jpg
010116.jpg
010117.jpg
010118.jpg
010119.jpg
010120.jpg
010121.jpg
010122.jpg
010123.jpg
010124.jpg
010125.jpg
010126.jpg
010128.jpg
010129.jpg
010130.jpg
010131.jpg
010132.jpg
010133.jpg
010134.jpg
010135.jpg
010137.jpg
010140.jpg
010141.jpg
010142.jpg
010144.jpg
010146.jpg
010148.jpg
010149.jpg
010151.jpg
010152.jpg
010153.jpg
010154.jpg
010155.jpg
010156.jpg
010157.jpg
010159.jpg
010160.jpg
010161.jpg
010162.jpg
010163.jpg
010164.jpg
010165.jpg
010166.jpg
010167.jpg
010168.jpg
010169.jpg
010170.jpg
010171.jpg
010172.jpg
010173.jpg
010174.jpg
010176.jpg
010177.jpg
010179.jpg
010180.jpg
010181.jpg
010182.jpg
010184.jpg
010185.jpg
010186.jpg
010188.jpg
010189.jpg
010191.jpg
010192.jpg
010193.jpg
010194.jpg
010195.jpg
010196.jpg
010197.jpg
010198.jpg
010199.jpg
010200.jpg
010201.jpg
010202.jpg
010203.jpg
010204.jpg
010205.jpg
010206.jpg
010207.jpg
010208.jpg
010209.jpg
010210.jpg
010211.jpg
010212.jpg
010213.jpg
010214.jpg
010215.jpg
010216.jpg
010217.jpg
010218.jpg
010219.jpg
010220.jpg
010221.jpg
010222.jpg
010223.jpg
010224.jpg
010225.jpg
010226.jpg
010227.jpg
010228.jpg
010229.jpg
010230.jpg
010231.jpg
010232.jpg
010233.jpg
010234.jpg
010235.jpg
010236.jpg
010237.jpg
010238.jpg
010239.jpg
010240.jpg
010241.jpg
010242.jpg
010243.jpg
010244.jpg
010245.jpg
010246.jpg
010248.jpg
010249.jpg
010250.jpg
010251.jpg
010252.jpg
010253.jpg
010254.jpg
010256.jpg
010257.jpg
010258.jpg
010260.jpg
010261.jpg
010262.jpg
010263.jpg
010265.jpg
010266.jpg
010267.jpg
010268.jpg
010269.jpg
010270.jpg
010272.jpg
010273.jpg
010275.jpg
010276.jpg
010277.jpg
010278.jpg
010279.jpg
010281.jpg
010282.jpg
010283.jpg
010284.jpg
010285.jpg
010287.jpg
010289.jpg
010290.jpg
010292.jpg
010293.jpg
010294.jpg
010295.jpg
010296.jpg
010297.jpg
010298.jpg
010299.jpg
010300.jpg
010301.jpg
010302.jpg
010303.jpg
010304.jpg
010305.jpg
010306.jpg
010307.jpg
010308.jpg
010309.jpg
010310.jpg
010311.jpg
010312.jpg
010313.jpg
010314.jpg
010315.jpg
010316.jpg
010317.jpg
010318.jpg
010319.jpg
010320.jpg
010321.jpg
010322.jpg
010323.jpg
010324.jpg
010325.jpg
010326.jpg
010327.jpg
010328.jpg
010331.jpg
010332.jpg
010333.jpg
010334.jpg
010335.jpg
010336.jpg
010337.jpg
010338.jpg
010339.jpg
010340.jpg
010341.jpg
010342.jpg
010343.jpg
010344.jpg
010346.jpg
010347.jpg
010348.jpg
010349.jpg
010350.jpg
010351.jpg
010352.jpg
010353.jpg
010354.jpg
010355.jpg
010356.jpg
010357.jpg
010358.jpg
010359.jpg
010362.jpg
010363.jpg
010365.jpg
010366.jpg
010367.jpg
010368.jpg
010371.jpg
010372.jpg
010374.jpg
010377.jpg
010378.jpg
010379.jpg
010380.jpg
010381.jpg
010382.jpg
010383.jpg
010384.jpg
010385.jpg
010386.jpg
010387.jpg
010388.jpg
010389.jpg
010390.jpg
010391.jpg
010392.jpg
010393.jpg
010398.jpg
010399.jpg
010400.jpg
010401.jpg
010402.jpg
010403.jpg
010404.jpg
010405.jpg
010406.jpg
010407.jpg
010408.jpg
010409.jpg
010410.jpg
010411.jpg
010412.jpg
010413.jpg
010414.jpg
010416.jpg
010417.jpg
010418.jpg
010419.jpg
010420.jpg
010423.jpg
010424.jpg
010425.jpg
010427.jpg
010428.jpg
010429.jpg
010430.jpg
010431.jpg
010432.jpg
010433.jpg
010434.jpg
010435.jpg
010436.jpg
010437.jpg
010438.jpg
010439.jpg
010440.jpg
010441.jpg
010442.jpg
010443.jpg
010444.jpg
010445.jpg
010446.jpg
010447.jpg
010448.jpg
010449.jpg
010451.jpg
010452.jpg
010453.jpg
010454.jpg
010455.jpg
010456.jpg
010457.jpg
010458.jpg
010459.jpg
010460.jpg
010461.jpg
010462.jpg
010463.jpg
010464.jpg
010465.jpg
010467.jpg
010468.jpg
010469.jpg
010471.jpg
010472.jpg
010474.jpg
010475.jpg
010476.jpg
010477.jpg
010478.jpg
010480.jpg
010481.jpg
010482.jpg
010483.jpg
010484.jpg
010485.jpg
010486.jpg
010487.jpg
010488.jpg
010489.jpg
010490.jpg
010491.jpg
010492.jpg
010493.jpg
010494.jpg
010495.jpg
010496.jpg
010497.jpg
010498.jpg
010499.jpg
010500.jpg
010501.jpg
010502.jpg
010503.jpg
010504.jpg
010505.jpg
010506.jpg
010507.jpg
010508.jpg
010509.jpg
010511.jpg
010512.jpg
010513.jpg
010514.jpg
010516.jpg
010517.jpg
010518.jpg
010520.jpg
010521.jpg
010522.jpg
010523.jpg
010524.jpg
010525.jpg
010526.jpg
010529.jpg
010530.jpg
010531.jpg
010533.jpg
010534.jpg
010535.jpg
010536.jpg
010537.jpg
010538.jpg
010539.jpg
010540.jpg
010541.jpg
010542.jpg
010543.jpg
010545.jpg
010546.jpg
010547.jpg
010548.jpg
010550.jpg
010551.jpg
010552.jpg
010553.jpg
010554.jpg
010555.jpg
010556.jpg
010557.jpg
010558.jpg
010560.jpg
010561.jpg
010562.jpg
010565.jpg
010566.jpg
010567.jpg
010568.jpg
010569.jpg
010570.jpg
010571.jpg
010572.jpg
010573.jpg
010575.jpg
010576.jpg
010577.jpg
010578.jpg
010579.jpg
010580.jpg
010581.jpg
010582.jpg
010583.jpg
010584.jpg
010585.jpg
010586.jpg
010589.jpg
010590.jpg
010591.jpg
010592.jpg
010593.jpg
010594.jpg
010595.jpg
010596.jpg
010597.jpg
020004.jpg
020005.jpg
020006.jpg
020008.jpg
020009.jpg
020014.jpg
020020.jpg
020025.jpg
020046.jpg
020047.jpg
020052.jpg
020055.jpg
020059.jpg
020064.jpg
020068.jpg
020071.jpg
020077.jpg
020078.jpg
020082.jpg
020087.jpg
020088.jpg
020089.jpg
020094.jpg
020096.jpg
020101.jpg
020103.jpg
020108.jpg
020110.jpg
020114.jpg
020116.jpg
020117.jpg
020118.jpg
020119.jpg
020120.jpg
020128.jpg
020129.jpg
020133.jpg
020137.jpg
020139.jpg
020141.jpg
020144.jpg
020147.jpg
020148.jpg
020150.jpg
020157.jpg
020159.jpg
020163.jpg
020167.jpg
020168.jpg
020177.jpg
020185.jpg
020186.jpg
020189.jpg
020193.jpg
020198.jpg
020200.jpg
020202.jpg
020204.jpg
020205.jpg
020206.jpg
020210.jpg
020216.jpg
020228.jpg
020229.jpg
020234.jpg
020237.jpg
020238.jpg
020242.jpg
020245.jpg
020250.jpg
020257.jpg
020267.jpg
020275.jpg
020279.jpg
020280.jpg
020282.jpg
020283.jpg
020286.jpg
020295.jpg
020297.jpg
020299.jpg
020305.jpg
020308.jpg
020317.jpg
020322.jpg
020329.jpg
020330.jpg
020333.jpg
020336.jpg
020342.jpg
020345.jpg
020346.jpg
020352.jpg
020358.jpg
020363.jpg
020364.jpg
020367.jpg
020368.jpg
020369.jpg
020373.jpg
020374.jpg
020378.jpg
020380.jpg
020388.jpg
020392.jpg
020393.jpg
020400.jpg
020401.jpg
020404.jpg
020405.jpg
020408.jpg
020413.jpg
020418.jpg
020420.jpg
020426.jpg
020431.jpg
020434.jpg
020435.jpg
020437.jpg
020447.jpg
020450.jpg
020451.jpg
020454.jpg
020459.jpg
020462.jpg
020463.jpg
020466.jpg
020471.jpg
020472.jpg
020476.jpg
020477.jpg
020483.jpg
020486.jpg
020488.jpg
020489.jpg
020492.jpg
020496.jpg
020500.jpg
030003.jpg
030004.jpg
030009.jpg
030011.jpg
030015.jpg
030022.jpg
030024.jpg
030026.jpg
030028.jpg
030029.jpg
030030.jpg
030033.jpg
030035.jpg
030046.jpg
030049.jpg
030054.jpg
030055.jpg
030056.jpg
030057.jpg
030059.jpg
030060.jpg
030061.jpg
030062.jpg
030063.jpg
030067.jpg
030068.jpg
030071.jpg
030084.jpg
030086.jpg
030087.jpg
030089.jpg
030090.jpg
030091.jpg
030092.jpg
030094.jpg
030096.jpg
030101.jpg
030107.jpg
030111.jpg
030117.jpg
030125.jpg
030130.jpg
030131.jpg
030132.jpg
030137.jpg
030140.jpg
030147.jpg
030148.jpg
030149.jpg
030153.jpg
030156.jpg
030167.jpg
030168.jpg
030170.jpg
030171.jpg
030172.jpg
030173.jpg
030179.jpg
030180.jpg
030181.jpg
030183.jpg
030184.jpg
030185.jpg
030187.jpg
030191.jpg
030193.jpg
030194.jpg
030195.jpg
030196.jpg
030199.jpg
030202.jpg
030203.jpg
030213.jpg
030214.jpg
030217.jpg
030218.jpg
030219.jpg
030231.jpg
030232.jpg
030234.jpg
030235.jpg
030237.jpg
030239.jpg
030240.jpg
030242.jpg
030248.jpg
030253.jpg
030254.jpg
030255.jpg
030261.jpg
030268.jpg
030270.jpg
030272.jpg
030274.jpg
030277.jpg
030280.jpg
030288.jpg
030289.jpg
030293.jpg
030296.jpg
030300.jpg
030302.jpg
030312.jpg
030313.jpg
030315.jpg
030319.jpg
030321.jpg
030324.jpg
030325.jpg
030328.jpg
030329.jpg
030331.jpg
030335.jpg
030340.jpg
030342.jpg
030344.jpg
030351.jpg
030356.jpg
030361.jpg
030366.jpg
030373.jpg
030375.jpg
030384.jpg
030387.jpg
030390.jpg
030392.jpg
030400.jpg
030402.jpg
030404.jpg
030408.jpg
030409.jpg
030411.jpg
030412.jpg
030413.jpg
030420.jpg
030424.jpg
030425.jpg
030429.jpg
030432.jpg
030434.jpg
030439.jpg
030441.jpg
030443.jpg
030444.jpg
030449.jpg
030454.jpg
030457.jpg
030459.jpg
030466.jpg
030470.jpg
040005.jpg
040006.jpg
040012.jpg
040013.jpg
040014.jpg
040016.jpg
040024.jpg
040025.jpg
040026.jpg
040031.jpg
040034.jpg
040035.jpg
040037.jpg
040041.jpg
040042.jpg
040043.jpg
040044.jpg
040047.jpg
040051.jpg
040053.jpg
040055.jpg
040057.jpg
040058.jpg
040061.jpg
040065.jpg
040066.jpg
040068.jpg
040071.jpg
040077.jpg
040079.jpg
040080.jpg
040082.jpg
040088.jpg
040092.jpg
040093.jpg
040098.jpg
040102.jpg
040107.jpg
040112.jpg
040113.jpg
040117.jpg
040121.jpg
040122.jpg
040123.jpg
040127.jpg
040128.jpg
040129.jpg
040134.jpg
040135.jpg
040141.jpg
040142.jpg
040145.jpg
040148.jpg
040153.jpg
040154.jpg
040155.jpg
040157.jpg
040162.jpg
040163.jpg
040166.jpg
040169.jpg
040171.jpg
040173.jpg
040174.jpg
040176.jpg
040177.jpg
040178.jpg
040179.jpg
040180.jpg
040186.jpg
040190.jpg
040192.jpg
040198.jpg
040200.jpg
040202.jpg
040204.jpg
040214.jpg
040216.jpg
040217.jpg
040219.jpg
040220.jpg
040221.jpg
040222.jpg
040223.jpg
040225.jpg
040226.jpg
040228.jpg
040234.jpg
040236.jpg
040238.jpg
040241.jpg
040242.jpg
040244.jpg
040245.jpg
040246.jpg
040249.jpg
040252.jpg
040257.jpg
040259.jpg
040262.jpg
040265.jpg
040268.jpg
040271.jpg
040273.jpg
040274.jpg
040277.jpg
040278.jpg
040279.jpg
040280.jpg
040285.jpg
040287.jpg
040288.jpg
040290.jpg
040291.jpg
040294.jpg
040295.jpg
040301.jpg
040302.jpg
040303.jpg
040315.jpg
040318.jpg
040319.jpg
040321.jpg
040331.jpg
040332.jpg
040334.jpg
040335.jpg
040336.jpg
040338.jpg
040339.jpg
040340.jpg
040341.jpg
040346.jpg
040354.jpg
040356.jpg
040361.jpg
040365.jpg
040373.jpg
040374.jpg
040380.jpg
040382.jpg
040383.jpg
040384.jpg
040385.jpg
040393.jpg
040394.jpg
040398.jpg
040399.jpg
040401.jpg
040402.jpg
040406.jpg
040407.jpg
040409.jpg
040414.jpg
040415.jpg
040418.jpg
040422.jpg
040424.jpg
040425.jpg
040427.jpg
040439.jpg
040444.jpg
040446.jpg
040447.jpg
040449.jpg
040451.jpg
040452.jpg
040454.jpg
040459.jpg
040460.jpg
040463.jpg
040464.jpg
040467.jpg
040470.jpg
040473.jpg
040475.jpg
050001.jpg
050002.jpg
050005.jpg
050006.jpg
050007.jpg
050008.jpg
050009.jpg
050010.jpg
050011.jpg
050012.jpg
050013.jpg
050014.jpg
050015.jpg
050016.jpg
050017.jpg
050018.jpg
050019.jpg
050020.jpg
050021.jpg
050023.jpg
050024.jpg
050025.jpg
050026.jpg
050027.jpg
050028.jpg
050029.jpg
050030.jpg
050031.jpg
050032.jpg
050033.jpg
050035.jpg
050036.jpg
050038.jpg
050039.jpg
050040.jpg
050041.jpg
050042.jpg
050044.jpg
050045.jpg
050046.jpg
050048.jpg
050049.jpg
050050.jpg
050051.jpg
050052.jpg
050053.jpg
050054.jpg
050057.jpg
050058.jpg
050060.jpg
050061.jpg
050063.jpg
050064.jpg
050065.jpg
050066.jpg
050067.jpg
050068.jpg
050069.jpg
050070.jpg
050071.jpg
050073.jpg
050074.jpg
050075.jpg
050076.jpg
050078.jpg
050079.jpg
050080.jpg
050081.jpg
050082.jpg
050083.jpg
050084.jpg
050085.jpg
050087.jpg
050088.jpg
050089.jpg
050090.jpg
050091.jpg
050092.jpg
050094.jpg
050095.jpg
050096.jpg
050097.jpg
050098.jpg
050099.jpg
050100.jpg
050101.jpg
050102.jpg
050104.jpg
050105.jpg
050106.jpg
050107.jpg
050108.jpg
050109.jpg
050111.jpg
050113.jpg
050114.jpg
050116.jpg
050117.jpg
050118.jpg
050119.jpg
050121.jpg
050123.jpg
050124.jpg
050125.jpg
050126.jpg
050127.jpg
050129.jpg
050130.jpg
050131.jpg
050132.jpg
050133.jpg
050134.jpg
050135.jpg
050136.jpg
050137.jpg
050138.jpg
050139.jpg
050140.jpg
050142.jpg
050143.jpg
050145.jpg
050146.jpg
050147.jpg
050149.jpg
050150.jpg
050151.jpg
050152.jpg
050154.jpg
050155.jpg
050156.jpg
050157.jpg
050159.jpg
050160.jpg
050161.jpg
050162.jpg
050163.jpg
050165.jpg
050166.jpg
050168.jpg
050169.jpg
050170.jpg
050171.jpg
050172.jpg
050173.jpg
050174.jpg
050175.jpg
050176.jpg
050177.jpg
050178.jpg
050179.jpg
050180.jpg
050181.jpg
050182.jpg
050183.jpg
050184.jpg
050186.jpg
050188.jpg
050189.jpg
050190.jpg
050191.jpg
050192.jpg
050193.jpg
050194.jpg
050195.jpg
050196.jpg
050197.jpg
050198.jpg
050199.jpg
050200.jpg
050201.jpg
050202.jpg
050203.jpg
050204.jpg
050205.jpg
050207.jpg
050209.jpg
050210.jpg
050211.jpg
050212.jpg
050213.jpg
050214.jpg
050216.jpg
050217.jpg
050218.jpg
050219.jpg
050220.jpg
050221.jpg
050222.jpg
050223.jpg
050224.jpg
050225.jpg
050227.jpg
050228.jpg
050229.jpg
050230.jpg
050231.jpg
050232.jpg
050233.jpg
050234.jpg
050235.jpg
050236.jpg
050238.jpg
050239.jpg
050240.jpg
050243.jpg
050244.jpg
050246.jpg
050247.jpg
050248.jpg
050249.jpg
050250.jpg
050251.jpg
050252.jpg
050253.jpg
050254.jpg
050255.jpg
050256.jpg
050257.jpg
050258.jpg
050259.jpg
050261.jpg
050262.jpg
050263.jpg
050264.jpg
050265.jpg
050266.jpg
050267.jpg
050268.jpg
050270.jpg
050271.jpg
050272.jpg
050273.jpg
050275.jpg
050276.jpg
050277.jpg
050279.jpg
050280.jpg
050281.jpg
050282.jpg
050283.jpg
050284.jpg
050285.jpg
050286.jpg
050287.jpg
050288.jpg
050289.jpg
050290.jpg
050292.jpg
050293.jpg
050294.jpg
050295.jpg
050297.jpg
050298.jpg
050299.jpg
050301.jpg
050302.jpg
050305.jpg
050306.jpg
050307.jpg
050308.jpg
050309.jpg
050311.jpg
050312.jpg
050313.jpg
050314.jpg
050315.jpg
050316.jpg
050317.jpg
050318.jpg
050319.jpg
050320.jpg
050321.jpg
050322.jpg
050323.jpg
050324.jpg
050325.jpg
050326.jpg
050327.jpg
050328.jpg
050329.jpg
050330.jpg
050331.jpg
050332.jpg
050333.jpg
050334.jpg
050335.jpg
050336.jpg
050337.jpg
050338.jpg
050339.jpg
050340.jpg
050341.jpg
050343.jpg
050344.jpg
050345.jpg
050346.jpg
050347.jpg
050348.jpg
050349.jpg
050350.jpg
050351.jpg
050352.jpg
050353.jpg
050354.jpg
050355.jpg
050357.jpg
050358.jpg
050359.jpg
050360.jpg
050362.jpg
050364.jpg
050365.jpg
050366.jpg
050367.jpg
050368.jpg
050369.jpg
050370.jpg
050371.jpg
050372.jpg
050373.jpg
050375.jpg
050376.jpg
050377.jpg
050378.jpg
050379.jpg
050380.jpg
050383.jpg
050384.jpg
050385.jpg
050386.jpg
050387.jpg
050388.jpg
050389.jpg
050390.jpg
050391.jpg
050392.jpg
050393.jpg
050394.jpg
050395.jpg
050396.jpg
050397.jpg
050398.jpg
050399.jpg
050400.jpg
050401.jpg
050402.jpg
050403.jpg
050404.jpg
050405.jpg
050406.jpg
050409.jpg
050410.jpg
050411.jpg
050412.jpg
050413.jpg
050414.jpg
050415.jpg
050416.jpg
050417.jpg
050419.jpg
050420.jpg
050421.jpg
050422.jpg
050423.jpg
050424.jpg
050425.jpg
050427.jpg
060001.jpg
060002.jpg
060003.jpg
060004.jpg
060005.jpg
060006.jpg
060007.jpg
060009.jpg
060010.jpg
060011.jpg
060012.jpg
060013.jpg
060014.jpg
060015.jpg
060016.jpg
060017.jpg
060018.jpg
060019.jpg
060020.jpg
060021.jpg
060022.jpg
060023.jpg
060024.jpg
060026.jpg
060027.jpg
060028.jpg
060029.jpg
060030.jpg
060031.jpg
060032.jpg
060033.jpg
060034.jpg
060035.jpg
060036.jpg
060037.jpg
060038.jpg
060040.jpg
060041.jpg
060042.jpg
060043.jpg
060044.jpg
060046.jpg
060047.jpg
060050.jpg
060051.jpg
060052.jpg
060053.jpg
060054.jpg
060055.jpg
060056.jpg
060057.jpg
060058.jpg
060059.jpg
060060.jpg
060061.jpg
060062.jpg
060063.jpg
060064.jpg
060065.jpg
060066.jpg
060067.jpg
060068.jpg
060069.jpg
060070.jpg
060071.jpg
060072.jpg
060073.jpg
060074.jpg
060076.jpg
060077.jpg
060078.jpg
060079.jpg
060080.jpg
060081.jpg
060082.jpg
060083.jpg
060084.jpg
060085.jpg
060086.jpg
060087.jpg
060088.jpg
060089.jpg
060090.jpg
060091.jpg
060092.jpg
060093.jpg
060094.jpg
060095.jpg
060096.jpg
060098.jpg
060099.jpg
060100.jpg
060101.jpg
060102.jpg
060103.jpg
060104.jpg
060105.jpg
060106.jpg
060107.jpg
060108.jpg
060109.jpg
060110.jpg
060111.jpg
060113.jpg
060114.jpg
060115.jpg
060116.jpg
060117.jpg
060118.jpg
060119.jpg
060120.jpg
060121.jpg
060122.jpg
060123.jpg
060124.jpg
060125.jpg
060127.jpg
060128.jpg
060129.jpg
060130.jpg
060131.jpg
060132.jpg
060133.jpg
060136.jpg
060137.jpg
060138.jpg
060139.jpg
060140.jpg
060141.jpg
060143.jpg
060144.jpg
060145.jpg
060146.jpg
060147.jpg
060148.jpg
060149.jpg
060151.jpg
060152.jpg
060153.jpg
060154.jpg
060155.jpg
060156.jpg
060157.jpg
060158.jpg
060160.jpg
060161.jpg
060163.jpg
060164.jpg
060166.jpg
060167.jpg
060168.jpg
060169.jpg
060170.jpg
060171.jpg
060172.jpg
060173.jpg
060174.jpg
060175.jpg
060177.jpg
060179.jpg
060180.jpg
060181.jpg
060182.jpg
060184.jpg
060185.jpg
060186.jpg
060187.jpg
060188.jpg
060189.jpg
060190.jpg
060191.jpg
060192.jpg
060193.jpg
060194.jpg
060195.jpg
060196.jpg
060197.jpg
060198.jpg
060199.jpg
060200.jpg
060201.jpg
060202.jpg
060203.jpg
060204.jpg
060205.jpg
060206.jpg
060207.jpg
060208.jpg
060209.jpg
060210.jpg
060213.jpg
060214.jpg
060215.jpg
060216.jpg
060217.jpg
060219.jpg
060220.jpg
060221.jpg
060222.jpg
060223.jpg
060224.jpg
060225.jpg
060226.jpg
060227.jpg
060228.jpg
060229.jpg
060230.jpg
060231.jpg
060232.jpg
060233.jpg
060234.jpg
060235.jpg
060236.jpg
060237.jpg
060238.jpg
060239.jpg
060241.jpg
060242.jpg
060243.jpg
060244.jpg
060245.jpg
060246.jpg
060247.jpg
060248.jpg
060249.jpg
060250.jpg
060251.jpg
060252.jpg
060253.jpg
060254.jpg
060255.jpg
060256.jpg
060257.jpg
060258.jpg
060260.jpg
060261.jpg
060262.jpg
060263.jpg
060264.jpg
060266.jpg
060267.jpg
060268.jpg
060269.jpg
060270.jpg
060271.jpg
060272.jpg
060273.jpg
060274.jpg
060275.jpg
060276.jpg
060277.jpg
060278.jpg
060280.jpg
060281.jpg
060282.jpg
060283.jpg
060284.jpg
060286.jpg
060287.jpg
060288.jpg
060289.jpg
060290.jpg
060292.jpg
060293.jpg
060295.jpg
060296.jpg
060297.jpg
060299.jpg
060300.jpg
060301.jpg
060302.jpg
060303.jpg
060304.jpg
060305.jpg
060306.jpg
060307.jpg
060308.jpg
060309.jpg
060311.jpg
060312.jpg
060313.jpg
060314.jpg
060315.jpg
060316.jpg
060317.jpg
060318.jpg
060319.jpg
060320.jpg
060321.jpg
060322.jpg
060323.jpg
060324.jpg
060326.jpg
060327.jpg
060328.jpg
060329.jpg
060330.jpg
060331.jpg
060332.jpg
060333.jpg
060334.jpg
060335.jpg
060337.jpg
060338.jpg
060339.jpg
060341.jpg
060343.jpg
060344.jpg
060345.jpg
060346.jpg
060348.jpg
060350.jpg
060351.jpg
060352.jpg
060353.jpg
060354.jpg
060355.jpg
060356.jpg
060357.jpg
060358.jpg
060359.jpg
060360.jpg
060361.jpg
060362.jpg
060363.jpg
060364.jpg
060365.jpg
060367.jpg
060368.jpg
060369.jpg
060370.jpg
060371.jpg
060372.jpg
060373.jpg
060374.jpg
060375.jpg
060376.jpg
060377.jpg
060378.jpg
060379.jpg
060380.jpg
060381.jpg
060382.jpg
060383.jpg
060384.jpg
060385.jpg
060387.jpg
060388.jpg
060389.jpg
060391.jpg
060392.jpg
060393.jpg
060394.jpg
060395.jpg
060396.jpg
060397.jpg
060398.jpg
060399.jpg
060400.jpg
060401.jpg
060402.jpg
060403.jpg
060404.jpg
060406.jpg
060407.jpg
060409.jpg
060412.jpg
060413.jpg
060414.jpg
060415.jpg
060416.jpg
060417.jpg
060419.jpg
060420.jpg
060421.jpg
060423.jpg
060424.jpg
060425.jpg
060426.jpg
060427.jpg
060428.jpg
060430.jpg
060431.jpg
060433.jpg
060434.jpg
060435.jpg
060436.jpg
060437.jpg
060438.jpg
060439.jpg
060441.jpg
060442.jpg
060443.jpg
060445.jpg
060446.jpg
060447.jpg
060448.jpg
060449.jpg
060450.jpg
060451.jpg
060452.jpg
060453.jpg
060454.jpg
060455.jpg
060456.jpg
060457.jpg
060458.jpg
060459.jpg
060460.jpg
060461.jpg
060462.jpg
060463.jpg
060464.jpg
060465.jpg
060466.jpg
060467.jpg
060468.jpg
060469.jpg
060471.jpg
060472.jpg
060473.jpg
060474.jpg
