# Supplementary material for: Improved CenterNet-Based Multimodal Object Detection for Low-Light and Complex Environments
Source: Sensors (Basel). 2026 Jun 11;26(12):3735. doi: 10.3390/s26123735 (PMC13306295; doi:10.3390/s26123735)
Supplement: Supplementary file 1 [file sensors-26-03735-s001.zip › RH25_selection_script.py]

import os
import csv
import shutil
from pathlib import Path

import cv2
import numpy as np
from PIL import Image
from tqdm import tqdm


def load_image(image_path):
    image_path = Path(image_path)

    if not image_path.exists():
        print(f"Warning: The file does not exist: {image_path}")
        return None

    try:
        image = Image.open(image_path).convert("RGB")
        return image
    except Exception as e:
        print(f"Warning: Failed to load image {image_path}. Error: {e}")
        return None


def to_gray_array(image):
    return np.array(image.convert("L"))


def calculate_mean_brightness(image):
    gray_image = to_gray_array(image)
    return float(np.mean(gray_image))


def calculate_noise_std(image):
    gray_image = to_gray_array(image)
    return float(np.std(gray_image))


def calculate_edge_density(image):
    gray_image = to_gray_array(image)
    edges = cv2.Canny(gray_image, 100, 200)
    edge_density = float(np.sum(edges) / (edges.shape[0] * edges.shape[1]))
    return edge_density


def calculate_edge_pixel_ratio(image):
    gray_image = to_gray_array(image)
    edges = cv2.Canny(gray_image, 100, 200)
    edge_pixel_ratio = float(np.count_nonzero(edges) / (edges.shape[0] * edges.shape[1]))
    return edge_pixel_ratio


def calculate_lighting_variation(image, kernel_size=15):
    gray_image = to_gray_array(image).astype(np.float32)

    mean = cv2.blur(gray_image, (kernel_size, kernel_size))
    mean_sq = cv2.blur(gray_image ** 2, (kernel_size, kernel_size))
    local_var = np.maximum(mean_sq - mean ** 2, 0.0)
    local_std = np.sqrt(local_var)

    lighting_variation = float(np.mean(local_std))
    return lighting_variation


def ensure_dir(path):
    Path(path).mkdir(parents=True, exist_ok=True)


def copy_if_exists(src_path, dst_dir):
    src_path = Path(src_path)
    dst_dir = Path(dst_dir)

    if not src_path.exists():
        return False

    ensure_dir(dst_dir)
    shutil.copy2(src_path, dst_dir / src_path.name)
    return True


def find_annotation(annotation_dir, image_name):
    if annotation_dir is None:
        return None

    annotation_dir = Path(annotation_dir)
    stem = Path(image_name).stem

    for ext in [".xml", ".txt", ".json"]:
        candidate = annotation_dir / f"{stem}{ext}"
        if candidate.exists():
            return candidate

    return None


def process_images(
    visible_path,
    infrared_path,
    output_base_path,
    annotation_path=None,
    threshold_brightness=50,
    threshold_noise=30,
    threshold_edge=0.3,
    alpha=0.7,
    beta=0.3,
):
    visible_path = Path(visible_path)
    infrared_path = Path(infrared_path)
    output_base_path = Path(output_base_path)

    if not visible_path.exists():
        raise FileNotFoundError(f"Visible image directory not found: {visible_path}")

    if not infrared_path.exists():
        raise FileNotFoundError(f"Infrared image directory not found: {infrared_path}")

    if annotation_path is not None:
        annotation_path = Path(annotation_path)

    out_visible_and = output_base_path / "visible" / "and"
    out_infrared_and = output_base_path / "infrared" / "and"
    out_annotation_and = output_base_path / "annotations" / "and"

    out_visible_weak = output_base_path / "visible" / "weak_light"
    out_infrared_weak = output_base_path / "infrared" / "weak_light"

    out_visible_complex = output_base_path / "visible" / "complex_env"
    out_infrared_complex = output_base_path / "infrared" / "complex_env"

    out_visible_none = output_base_path / "visible" / "none"
    out_infrared_none = output_base_path / "infrared" / "none"

    for d in [
        out_visible_and,
        out_infrared_and,
        out_annotation_and,
        out_visible_weak,
        out_infrared_weak,
        out_visible_complex,
        out_infrared_complex,
        out_visible_none,
        out_infrared_none,
    ]:
        ensure_dir(d)

    record_csv_path = output_base_path / "image_record.csv"
    selected_txt_path = output_base_path / "selected_rh25_filenames.txt"
    missing_txt_path = output_base_path / "missing_pairs.txt"

    image_extensions = [".jpg", ".jpeg", ".png", ".bmp"]
    visible_images = [
        p.name for p in visible_path.iterdir()
        if p.is_file() and p.suffix.lower() in image_extensions
    ]

    selected_filenames = []
    missing_pairs = []

    with open(record_csv_path, "w", encoding="utf-8-sig", newline="") as record_file:
        writer = csv.writer(record_file)
        writer.writerow([
            "Image Name",
            "Mean Brightness",
            "Noise Std",
            "Edge Density",
            "Edge Pixel Ratio",
            "Lighting Variation",
            "Low-light Score",
            "Complex Score",
            "Category"
        ])

        for visible_image_name in tqdm(visible_images, desc="Processing Images"):
            visible_image_path = visible_path / visible_image_name
            infrared_image_path = infrared_path / visible_image_name

            if not infrared_image_path.exists():
                missing_pairs.append(visible_image_name)
                continue

            visible_image = load_image(visible_image_path)
            infrared_image = load_image(infrared_image_path)

            if visible_image is None or infrared_image is None:
                continue

            mean_brightness = calculate_mean_brightness(visible_image)
            noise_std = calculate_noise_std(visible_image)
            edge_density = calculate_edge_density(visible_image)
            edge_pixel_ratio = calculate_edge_pixel_ratio(visible_image)
            lighting_variation = calculate_lighting_variation(visible_image)

            low_light_score = alpha * mean_brightness + beta * noise_std
            complex_score = edge_density + lighting_variation

            is_weak_light = mean_brightness < threshold_brightness
            is_complex_env = edge_density > threshold_edge and noise_std > threshold_noise

            if is_weak_light and is_complex_env:
                category = "weak_light_and_complex_env"

                copy_if_exists(visible_image_path, out_visible_and)
                copy_if_exists(infrared_image_path, out_infrared_and)

                anno_file = find_annotation(annotation_path, visible_image_name)
                if anno_file is not None:
                    copy_if_exists(anno_file, out_annotation_and)

                selected_filenames.append(visible_image_name)

            elif is_weak_light:
                category = "weak_light"
                copy_if_exists(visible_image_path, out_visible_weak)
                copy_if_exists(infrared_image_path, out_infrared_weak)

            elif is_complex_env:
                category = "complex_env"
                copy_if_exists(visible_image_path, out_visible_complex)
                copy_if_exists(infrared_image_path, out_infrared_complex)

            else:
                category = "none"
                copy_if_exists(visible_image_path, out_visible_none)
                copy_if_exists(infrared_image_path, out_infrared_none)

            writer.writerow([
                visible_image_name,
                f"{mean_brightness:.4f}",
                f"{noise_std:.4f}",
                f"{edge_density:.4f}",
                f"{edge_pixel_ratio:.6f}",
                f"{lighting_variation:.4f}",
                f"{low_light_score:.4f}",
                f"{complex_score:.4f}",
                category
            ])

    with open(selected_txt_path, "w", encoding="utf-8") as f:
        for name in selected_filenames:
            f.write(name + "\n")

    with open(missing_txt_path, "w", encoding="utf-8") as f:
        for name in missing_pairs:
            f.write(name + "\n")

    print("Finished.")
    print(f"Total visible images: {len(visible_images)}")
    print(f"Selected RH-25 samples: {len(selected_filenames)}")
    print(f"Missing infrared pairs: {len(missing_pairs)}")
    print(f"Record file: {record_csv_path}")
    print(f"Selected filename list: {selected_txt_path}")


if __name__ == "__main__":
    visible_path = r"D:\LLVIP\visible"
    infrared_path = r"D:\LLVIP\infrared"
    annotation_path = r"D:\LLVIP\Annotations"
    output_base_path = r"D:\RH25_selection_output"

    process_images(
        visible_path=visible_path,
        infrared_path=infrared_path,
        output_base_path=output_base_path,
        annotation_path=annotation_path,
        threshold_brightness=50,
        threshold_noise=30,
        threshold_edge=0.3,
        alpha=0.7,
        beta=0.3
    )
